# Supplementary material for: Disulfiram activates autophagy via proteasome inhibition and c-Fos/beclin-1 upregulation, synergizing with chloroquine
Source: Cell Death Discov. 2025 Dec 12;12:43. doi: 10.1038/s41420-025-02899-7 (PMC12830890; doi:10.1038/s41420-025-02899-7)
Supplement: Supplementary file 3 — Differentially Expressed Genes [file 41420_2025_2899_MOESM3_ESM.xlsx]

## Sheet: Sheet1
Differentially Expressed Genes in SW480
Geneid	SW480_DSF	SW480_NC	logFC	logCPM	PValue	FDR
RNF207	0.518806	1.08326	-1.06144	2.41358	2.75443e-05	0.00180639
CDA	1.75074	0.552188	1.65807	-0.00388866	0.000116096	0.00562024
MAN1C1	0.0887821	0.217794	-1.29159	0.615843	0.000247954	0.00946541
ROR1	0.142464	0.546691	-1.93672	1.2376	1.80169e-09	5.64261e-07
MCOLN3	0.148097	0.501282	-1.75591	1.13386	6.04983e-08	1.2546e-05
SYDE2	0.087459	0.205118	-1.22571	0.119479	0.00212386	0.0432641
GBP5	0.0480282	0.114759	-1.25179	-0.0923666	0.00287911	0.0524115
SETSIP	0.707732	1.4309	-1.01207	-0.0198471	0.013628	0.143148
BTBD8	0.240931	0.500572	-1.05382	1.64994	0.000206207	0.00837164
PTBP2	0.162905	0.348788	-1.0976	2.37661	1.56169e-05	0.00116338
WNT2B	0.0908807	0.22362	-1.29667	0.993351	6.36803e-05	0.00351524
ECM1	0.697864	0.209627	1.73074	0.65856	1.53376e-06	0.000186802
S100A11	121.367	54.3415	1.15917	5.83469	4.25944e-08	9.07852e-06
S100A3	1.42252	0.358933	1.97577	-0.317606	2.69074e-05	0.00177957
S100A16	192.919	93.0197	1.05237	7.92626	3.98512e-07	5.82435e-05
HCN3	0.146686	0.640596	-2.12122	0.776225	3.47031e-09	9.86211e-07
RIT1	1.04802	2.11028	-1.00924	2.68405	3.92503e-05	0.00238077
HSPA6	0.528319	0.0213633	4.54642	-0.509537	3.48054e-11	1.57095e-08
FAM78B	0.0418373	0.193536	-2.19536	-0.478565	2.23745e-05	0.00153285
LAMC2	26.7506	5.85222	2.19243	6.78683	3.04944e-24	5.84959e-21
PPFIA4	0.169885	0.357216	-1.07083	1.38218	0.000310791	0.0110916
LEMD1	4.64285	1.44987	1.67707	1.68966	9.11178e-09	2.36999e-06
LAMB3	13.1605	6.31723	1.05877	5.50175	6.10622e-07	8.29258e-05
SLC30A1	0.657753	1.38305	-1.07164	2.5989	1.67534e-05	0.00123266
TARBP1	0.241746	0.723869	-1.58068	1.9331	1.3114e-08	3.32363e-06
EDARADD	0.634694	0.276985	1.19401	0.90635	0.000243914	0.00935774
TRDMT1	0.11303	0.245806	-1.11945	1.49456	0.000113991	0.00553576
CACNB2	0.0533651	0.150361	-1.48971	0.247145	0.000140823	0.0063005
ARMC3	0.0615348	0.204865	-1.72805	-0.0333935	4.68616e-05	0.00276591
CCDC7	0.0902496	0.220464	-1.28535	0.531784	0.000335547	0.0117833
AGAP9	1.48352	3.33015	-1.16587	2.53353	3.31304e-06	0.000348233
ANK3	0.0444632	0.101283	-1.18556	0.946835	0.000322925	0.0114185
ARID5B	0.267674	0.75236	-1.48973	2.17364	2.12088e-08	5.16619e-06
TET1	0.114506	0.256473	-1.16116	0.87055	0.000510379	0.0158228
MSS51	0.148123	0.467184	-1.64883	-0.338633	0.000303319	0.010901
FAM25A	10.5224	4.9324	1.09177	1.49131	0.000194082	0.00798495
ANKRD1	1.22976	0.196745	2.63348	0.413594	3.4841e-10	1.30407e-07
SEC31B	0.177928	0.45022	-1.33745	1.34286	9.11482e-06	0.000756087
KCNIP2	0.162001	0.407283	-1.32521	0.0180276	0.00123242	0.0298124
DUSP5	6.11619	2.47087	1.30719	3.45129	2.07671e-08	5.1402e-06
ENO4	0.271125	0.64927	-1.25688	0.592068	0.000379535	0.0127169
DPYSL4	0.323023	0.113203	1.50462	-0.45229	0.00149235	0.033937
ANO9	0.246707	0.518749	-1.07072	1.27565	0.000382057	0.0127735
LRRC56	0.242296	0.554962	-1.19191	0.199149	0.00231748	0.046341
PIDD1	0.151202	0.326524	-1.10803	0.530408	0.00186426	0.03903
OR51I2	0.1884	0.419	-1.14926	0.0687821	0.00433438	0.0688565
TRIM66	0.265367	0.639229	-1.26775	2.90044	1.73481e-07	3.02527e-05
NCR3LG1	0.142869	0.316219	-1.14357	0.591179	0.0011701	0.0288307
TPH1	0.0844872	0.288681	-1.76616	0.139342	1.49312e-05	0.0011232
ACCS	0.0737343	0.202413	-1.4504	-0.230901	0.000945626	0.0247865
TCN1	0.350926	0.771428	-1.1318	-0.171358	0.00795583	0.101236
RHOD	3.1838	1.48091	1.10298	1.55824	0.000133326	0.00612583
P2RY2	0.155004	0.331545	-1.0952	1.15284	0.000362172	0.0123509
SESN3	0.219408	0.447078	-1.02594	1.83611	0.000179816	0.00749854
MAML2	0.349443	0.713574	-1.0291	1.93743	0.000131267	0.00604932
MMP10	0.598509	0.0286018	4.30606	-0.722114	1.72659e-09	5.52004e-07
MMP1	0.559282	0.0183749	4.84531	-0.240138	1.26252e-13	8.42376e-11
DYNC2H1	0.0892552	0.204433	-1.19376	1.16967	0.000103607	0.00516217
IL18	1.76351	4.31647	-1.29083	2.99338	8.43609e-08	1.63874e-05
BCO2	0.0601442	0.226892	-1.90756	0.0215708	6.84948e-06	0.000618307
NCAM1	0.0376948	0.0911494	-1.26847	-0.21121	0.00337687	0.057901
VSIG10L2	0.120842	0.302958	-1.32173	0.184436	0.000800376	0.0220513
PIANP	0.145806	0.536523	-1.87289	0.219082	2.508e-06	0.000274912
KLRK1	0.0786031	0.338819	-2.09377	-0.555942	6.81982e-05	0.00372445
KLRC4-KLRK1	0.129234	0.543478	-2.06223	-0.126268	3.69141e-06	0.000382759
GRIN2B	1.18274	2.81334	-1.25009	5.96003	3.42023e-09	9.86211e-07
ALG10B	0.153023	0.330696	-1.11038	1.46891	0.000156559	0.00674681
FKBP11	0.405457	0.811951	-1.00074	1.6149	0.000441599	0.0142071
SLC4A8	0.080112	0.199333	-1.31325	1.34968	1.26672e-05	0.000998609
SCN8A	0.40138	0.821488	-1.03297	3.54499	6.65183e-06	0.000607613
KRT86	0.740308	0.290572	1.34543	0.380966	0.000403177	0.0133057
KRT81	20.9995	2.47771	3.08246	4.50476	1.44163e-37	5.53083e-34
KRT6A	3.76156	0.0687772	5.75185	2.50172	2.62181e-50	4.02343e-46
SLC35E3	0.174933	0.364585	-1.05888	2.65936	1.95186e-05	0.00136151
ENSG00000258052	0.916902	1.97386	-1.10149	-0.254214	0.0113003	0.126858
PLXNC1	0.0691594	0.150435	-1.11771	0.198607	0.00422381	0.0674491
ALDH1L2	0.0504093	0.135144	-1.41696	-0.110462	0.000854382	0.0230834
NBEA	0.0786981	0.185495	-1.23612	2.32901	1.72866e-06	0.000202504
LCP1	1.08415	0.307255	1.81703	1.84253	2.13845e-10	8.63598e-08
KLF12	0.161625	0.352919	-1.1254	1.59259	8.58505e-05	0.00449578
TSSK4	0.472321	1.89481	-2.00057	1.21502	7.24792e-10	2.58666e-07
LTB4R	0.17148	0.354934	-1.04654	0.288455	0.00621651	0.087122
TXNDC16	0.40948	1.0364	-1.33834	1.79332	1.71815e-06	0.000202504
GPR135	0.190614	0.601201	-1.65405	1.02282	4.82176e-07	6.72679e-05
SLC38A6	0.195126	0.410289	-1.07008	0.779121	0.00160508	0.0354397
SYNE2	0.929446	2.56147	-1.46243	5.82081	6.67662e-12	3.53308e-09
AKAP5	0.0382217	0.154039	-1.99933	-0.382826	5.41541e-05	0.00312424
RGS6	0.0802194	0.233336	-1.53635	0.533617	2.29452e-05	0.00155804
FOS	1.53203	0.442151	1.79061	1.67794	1.25416e-09	4.184e-07
C14orf132	0.116283	0.308851	-1.40624	0.771382	4.23578e-05	0.00253915
CYP46A1	0.0332387	0.120965	-1.8534	-0.383533	0.000156542	0.00674681
GOLGA8R	0.0620749	0.195786	-1.65091	0.0549698	6.4902e-05	0.00356984
GOLGA8Q	0.125271	0.253998	-1.01643	0.0847337	0.0111375	0.125511
GOLGA8K	0.339466	0.702025	-1.04721	1.75934	0.000186241	0.00772446
GOLGA8O	0.178625	0.507049	-1.50221	0.911817	7.6738e-06	0.000661585
FSIP1	0.317826	0.639233	-1.00609	0.768148	0.00304304	0.0544907
CHAC1	1.00327	0.417006	1.26355	0.593817	0.000379535	0.0127169
CAPN3	0.0730503	0.183141	-1.32315	0.749634	0.000118334	0.00565717
MAP1A	1.25859	2.64643	-1.07206	4.38068	1.04989e-06	0.000132062
CATSPER2	0.133041	0.578139	-2.11638	1.54614	6.405e-12	3.5104e-09
CEP152	4.46301	9.59997	-1.10495	5.8444	1.67807e-07	2.95997e-05
ENSG00000288645	3.06753	7.28857	-1.24642	1.04582	0.000101608	0.00512918
DMXL2	0.620394	1.38648	-1.15989	3.79691	2.99309e-07	4.63959e-05
ONECUT1	0.180136	0.407589	-1.17579	0.880404	0.000424834	0.0138125
SMAD6	0.0866912	0.320468	-1.88188	0.836312	6.63881e-08	1.32311e-05
IQCH	0.0974272	0.208391	-1.09351	0.182799	0.00526908	0.0790414
C15orf61	0.256844	0.121779	1.07262	-0.0721755	0.0120505	0.132032
ENSG00000273025	0.566091	1.32257	-1.22189	0.880785	0.000254269	0.00961917
NRG4	0.133456	0.435958	-1.70326	0.559277	2.98997e-06	0.00031864
CEMIP	0.514892	1.40943	-1.45206	2.88291	3.45712e-09	9.86211e-07
GOLGA6L9	1.64854	3.68533	-1.16039	4.17959	1.67594e-07	2.95997e-05
FSD2	0.0878584	0.207831	-1.23773	0.0174368	0.00246665	0.0477685
GOLGA6L4	0.438625	1.16325	-1.40606	2.29093	7.14665e-08	1.40606e-05
ALPK3	0.0489681	0.120125	-1.28943	-0.130694	0.0023906	0.0470335
ISG20	0.35304	0.136561	1.36753	0.85746	4.02514e-05	0.00243188
SYNM	1.31114	2.91224	-1.15107	4.04096	2.55432e-07	4.17007e-05
PRSS22	0.210764	0.474827	-1.1669	-0.211865	0.00680446	0.0919202
NPIPB3	1.38549	2.86258	-1.04651	3.08435	1.01329e-05	0.000827125
NPIPB11	0.292199	0.674432	-1.20552	1.8024	1.45002e-05	0.00111112
NPIPB13	1.03366	2.30542	-1.15703	4.02466	2.22918e-07	3.801e-05
TMEM265	2.26354	0.823762	1.45621	1.3781	1.94398e-06	0.000224303
MT2A	828.955	198.325	2.06341	8.87505	3.38952e-22	4.7287e-19
MT1E	124.91	36.609	1.77054	6.40965	1.10146e-16	9.39058e-14
MT1B	7.42765	0	9.89659	0.601708	1.93238e-26	5.93085e-23
MT1F	0.620132	0.108662	2.49476	-0.456631	1.5521e-06	0.000187547
MT1X	12.3721	1.10701	3.48025	3.5482	2.57835e-39	1.97837e-35
NFAT5	1.2698	2.68612	-1.08083	5.32725	3.88744e-07	5.73621e-05
TRPV1	0.281797	0.701922	-1.31495	1.46427	7.503e-06	0.000657949
GP1BA	0.133244	0.61037	-2.18535	-0.0309726	6.58251e-07	8.63377e-05
CD68	20.3649	5.2683	1.95038	4.79589	2.33724e-18	2.56194e-15
ALOXE3	0.451689	0.140457	1.67945	0.222704	3.7524e-05	0.00232195
NT5M	0.524656	0.243728	1.10117	-0.312827	0.0185387	0.169033
PGAP3	0.204954	0.556071	-1.43621	0.507968	7.53536e-05	0.00404327
KRT14	1.13533	0.100398	3.48163	0.535773	7.57234e-15	6.11606e-12
KRT16	0.521617	0.192955	1.42892	-0.0930329	0.00106592	0.0270373
STAT5B	0.0750799	0.205646	-1.45058	0.802814	2.22822e-05	0.00153285
LRRC37A2	0.303959	0.627072	-1.04415	2.55374	2.85425e-05	0.00185599
CHAD	0.439527	0.953069	-1.11352	0.33212	0.00267405	0.0497406
EPN3	0.281616	0.569806	-1.01498	0.972898	0.00192254	0.0400861
NACA2	0.598918	1.35379	-1.17144	-0.275185	0.00749061	0.0969329
MGAT5B	0.0817628	0.179736	-1.1318	-0.171358	0.00795583	0.101236
CARD14	0.0719832	0.181171	-1.32825	0.519696	0.000224545	0.00876811
ZNF177	0.145698	0.519104	-1.82569	0.0386622	1.3663e-05	0.00105363
ICAM3	3.51864	1.7504	1.00688	2.88712	2.97449e-05	0.0019099
IQCN	0.214566	0.0880324	1.28209	0.522278	0.000417566	0.0136545
SBSN	1.42163	0.405321	1.80649	0.901857	1.38374e-07	2.52797e-05
YIF1B	36.1865	17.4377	1.05321	6.98512	4.42797e-07	6.29181e-05
C19orf33	273.298	129.77	1.07449	6.94475	2.63373e-07	4.25445e-05
ZNF234	0.119244	0.279664	-1.22571	0.119479	0.00212386	0.0432641
ENSG00000267173	2.00456	4.12528	-1.03919	0.819858	0.00201	0.041603
BCAM	1.14439	2.57744	-1.17094	3.22397	6.46573e-07	8.6281e-05
FOSB	1.04273	0.144961	2.84191	1.74616	2.29937e-19	2.71432e-16
PLA2G4C	0.21347	0.0950977	1.16267	0.100853	0.00398251	0.064681
SLC6A16	0.173334	0.427548	-1.29832	0.168467	0.00102398	0.0263215
CD37	0.385266	0.973323	-1.3354	1.52162	4.64393e-06	0.000459779
CLDND2	1.0142	0.391691	1.36658	-0.20937	0.00257631	0.0486283
SPACA6	0.545067	1.4474	-1.40777	2.09966	1.34105e-07	2.4795e-05
CACNG8	0.0757005	0.244447	-1.6866	0.546958	3.8605e-06	0.000397605
ZNF628	0.295558	0.112994	1.38045	-0.358776	0.00397843	0.064681
DNAJC27	0.127632	0.371246	-1.53635	0.533617	2.29452e-05	0.00155804
XDH	0.19334	0.0829659	1.21555	-0.168467	0.00619366	0.087122
REEP1	0.234542	0.478664	-1.02778	1.33305	0.000578653	0.017414
ANKRD36C	0.352425	0.803626	-1.18851	2.54909	2.11152e-06	0.000240025
ANKRD36	0.571821	1.22358	-1.09709	3.26653	2.58293e-06	0.000281118
ANKRD36B	0.850321	1.91567	-1.17132	3.17537	7.15707e-07	9.20382e-05
LYG1	0.408087	0.970984	-1.24496	-0.29647	0.00481765	0.0743063
LONRF2	0.158277	0.322823	-1.02735	1.88041	0.000146677	0.00648678
SULT1C2	0.227901	0.581036	-1.34882	1.78306	1.48424e-06	0.000182218
CCDC148	0.163796	0.351034	-1.09594	0.0339755	0.00690226	0.0925659
SCN9A	0.0651956	0.135282	-1.05061	0.529949	0.00313282	0.05526
STAT4	0.124673	0.27307	-1.12696	-0.055645	0.00657299	0.0899012
CARF	0.0567882	0.134334	-1.23773	0.0174368	0.00246665	0.0477685
SGPP2	0.345721	1.01974	-1.55883	1.78486	3.60556e-08	7.90442e-06
SDCBP2	1.19962	0.0689725	4.09695	0.745528	8.28388e-20	1.05937e-16
SPEF1	0.534468	0.261353	1.02763	-0.290714	0.0266216	0.206087
PLCB1	0.387645	0.796308	-1.03825	3.37141	7.48777e-06	0.000657949
DZANK1	0.147924	0.31702	-1.09782	1.00063	0.00075601	0.0212097
L3MBTL1	0.0999769	0.244179	-1.28659	1.44446	1.20922e-05	0.00096149
PABPC1L	1.43561	2.93395	-1.03087	3.46965	7.14789e-06	0.000634055
SLC2A11	0.497746	1.26441	-1.34438	2.9781	2.6134e-08	5.98586e-06
MN1	0.0753417	0.155373	-1.04057	-0.00168413	0.0108903	0.123703
HMOX1	4.95967	2.26899	1.12773	3.06832	2.27198e-06	0.000254495
C1QTNF6	0.110524	0.221834	-1.00232	0.302641	0.00855414	0.106201
FAM227A	0.137625	0.392066	-1.50842	1.53548	2.73601e-07	4.35194e-05
SMC1B	0.151898	0.384456	-1.33559	0.246086	0.000593123	0.0177111
NEK10	0.0435593	0.129755	-1.56964	0.247674	4.94198e-05	0.00288363
TTC21A	0.0807812	0.202522	-1.32173	0.184436	0.000800376	0.0220513
CSRNP1	3.05196	1.35511	1.17076	2.84215	1.63681e-06	0.000196238
ENSG00000291315	8.71751	3.51004	1.30662	-0.250121	0.00441553	0.069861
NKTR	3.08122	8.02224	-1.38045	6.58704	5.72827e-11	2.44184e-08
ZNF502	0.212	0.576427	-1.43905	0.417163	9.98922e-05	0.00507598
BSN	0.0839743	0.168827	-1.0059	1.06947	0.00117044	0.0288307
IQCF1	1.78745	0.329689	2.42449	-0.214589	3.62217e-07	5.44959e-05
CACNA1D	0.0735288	0.154608	-1.07059	1.16063	0.000477304	0.0149701
ROBO1	0.0303145	0.0910597	-1.57805	-0.481509	0.00149235	0.033937
CFAP44	0.529301	1.34878	-1.34908	3.51887	5.80688e-09	1.59129e-06
CCDC191	1.61655	3.47527	-1.10393	3.7546	1.10817e-06	0.000138261
AADAC	0.351864	0.755274	-1.09788	-0.0745037	0.00834948	0.104426
CRYGS	0.207059	0.568412	-1.4504	-0.230901	0.000945626	0.0247865
DCAF4L1	0.19304	0.566127	-1.54903	0.87361	4.89785e-06	0.000478742
TXK	0.165679	0.370144	-1.15546	-0.0370275	0.00516186	0.0778133
CXCL8	0.68415	0.311039	1.13423	0.422303	0.00230502	0.0462389
THAP9	0.403198	0.824572	-1.03086	1.43557	0.000464808	0.0147425
ARSJ	0.22318	0.449725	-1.0089	0.829669	0.00265305	0.0495905
EDNRA	0.124207	0.249297	-1.00092	-0.254882	0.0210435	0.181423
MARCHF1	0.0137761	0.135178	-3.26728	-0.28763	2.23333e-09	6.85454e-07
DDX60	0.0855661	0.195879	-1.19318	1.31314	7.37784e-05	0.00399276
LRP2BP	0.239527	0.656786	-1.45365	1.74713	2.7508e-07	4.35194e-05
SPEF2	0.106737	0.216641	-1.01995	1.40884	0.000557496	0.0170404
SLC1A3	0.66504	1.51688	-1.18942	4.53618	5.50292e-08	1.15682e-05
NAIP	0.0428326	0.120085	-1.4807	-0.209898	0.000704966	0.0200713
IQGAP2	0.668753	1.72306	-1.36503	3.60828	3.34436e-09	9.86211e-07
RFESD	0.0382522	0.246324	-2.6676	-0.403671	4.67112e-07	6.57643e-05
SEMA6A	0.228167	0.553572	-1.27764	2.10679	1.47332e-06	0.000182218
C5orf63	0.290694	0.661249	-1.18381	1.13747	0.000126865	0.00589959
EGR1	2.65429	1.29906	1.03031	2.64472	2.89468e-05	0.00187434
PCDHGA1	0.125271	0.27937	-1.15404	0.401613	0.00162118	0.0354397
PCDHGA2	0.117498	0.254547	-1.1123	0.374016	0.00248088	0.0477685
PCDHGA3	0.162066	0.3511	-1.1123	0.374016	0.00248088	0.0477685
PCDHGB1	0.165462	0.358457	-1.1123	0.374016	0.00248088	0.0477685
PCDHGA4	0.161568	0.360317	-1.15404	0.401613	0.00162118	0.0354397
PCDHGA5	0.136159	0.30365	-1.15404	0.401613	0.00162118	0.0354397
PCDHGB3	0.165358	0.358232	-1.1123	0.374016	0.00248088	0.0477685
PCDHGA6	0.0995817	0.228425	-1.19461	0.428695	0.00105353	0.0268116
PCDHGA7	0.145171	0.323748	-1.15404	0.401613	0.00162118	0.0354397
PCDHGB4	0.121333	0.255124	-1.06947	0.427728	0.00322592	0.0562621
PCDHGA8	0.0912075	0.203404	-1.15404	0.401613	0.00162118	0.0354397
PCDHGB5	0.161568	0.350022	-1.1123	0.374016	0.00248088	0.0477685
PCDHGA9	0.180708	0.379973	-1.06962	0.505181	0.00277493	0.0511213
PCDHGB6	0.116492	0.267214	-1.19461	0.428695	0.00105353	0.0268116
PCDHGA12	0.16137	0.380439	-1.23408	0.455282	0.00068116	0.0195751
PCDHGC3	0.145411	0.324285	-1.15404	0.401613	0.00162118	0.0354397
PCDHGC4	0.15887	0.354299	-1.15404	0.401613	0.00162118	0.0354397
PCDHGC5	0.1571	0.350352	-1.15404	0.401613	0.00162118	0.0354397
FGF1	0.711077	0.0656663	3.42457	0.993563	4.86814e-18	4.98044e-15
PPP1R2B	0.321308	0.765693	-1.24924	0.333135	0.000807467	0.0221561
TMEM170B	0.0538224	0.15844	-1.55158	-0.0162427	0.000206754	0.00837164
KIAA0319	0.165974	0.415299	-1.32098	1.09745	3.4228e-05	0.00215272
H2BC15	0.241231	0.117961	1.02763	-0.290714	0.0266216	0.206087
GABBR1	0.144342	0.336237	-1.21792	1.05421	0.000140465	0.0063005
SAPCD1	0.225326	0.829131	-1.87122	-0.0886386	1.67879e-05	0.00123266
FRS3	0.200925	0.41368	-1.03791	-0.11297	0.0133673	0.141277
TDRD6	0.050283	0.139118	-1.46198	-0.14929	0.000674911	0.0194319
BACH2	0.145304	0.0624946	1.21357	0.240664	0.00171283	0.0366562
PRDM1	0.226861	0.0447205	2.33111	-0.042745	1.90522e-07	3.28512e-05
SLC16A10	0.108594	0.228338	-1.07034	0.955089	0.00111857	0.0280025
KIAA0408	0.0365533	0.167445	-2.18535	-0.0309726	6.58251e-07	8.63377e-05
ENSG00000255330	0.110617	0.280868	-1.3422	1.19455	1.34519e-05	0.00104447
ENPP1	0.238786	0.495486	-1.05229	2.08374	7.41521e-05	0.00399276
CCN2	1.57601	0.710114	1.1487	1.44647	0.000108021	0.00534737
ZFAND2A	8.5977	4.23296	1.02205	3.87704	5.35143e-06	0.000509992
VWDE	0.417141	1.04954	-1.3302	2.312	3.02414e-07	4.64084e-05
CRPPA	0.0731807	0.181854	-1.30824	-0.0544229	0.00170861	0.0366206
MACC1	0.101528	0.284642	-1.48445	0.967653	6.31214e-06	0.000583531
C7orf31	0.137009	0.379751	-1.46543	0.0538078	0.000341983	0.0118467
INHBA	0.144416	0.0242929	2.5535	-0.409745	6.96931e-07	9.06365e-05
TNS3	0.420703	0.878603	-1.06197	3.03747	7.82123e-06	0.000666803
ZNF117	0.058167	0.178756	-1.61494	0.391332	1.73178e-05	0.00125952
ERV3-1	0.0856737	0.225181	-1.38783	-0.273837	0.00169143	0.0364561
SPDYE5	0.123973	0.322012	-1.37044	-0.363007	0.00241842	0.0472852
CCDC146	0.708305	2.1099	-1.5738	2.66143	3.88151e-10	1.41823e-07
STAG3	0.338917	0.815027	-1.26468	1.84334	5.09185e-06	0.000491164
ENSG00000292277	0.493255	1.16063	-1.23282	1.36295	3.80025e-05	0.00234211
PVRIG	0.376322	0.791287	-1.06912	0.259124	0.00549808	0.0812139
SERPINE1	7.1189	3.21216	1.14787	4.03174	2.95864e-07	4.63299e-05
AASS	0.170337	0.353513	-1.05213	1.52528	0.000263387	0.0098825
AKR1B10	2.53707	1.04991	1.27151	1.69299	6.99164e-06	0.000627448
SLC13A4	0.110372	0.222668	-1.01001	0.4665	0.00498626	0.0756359
TBXAS1	0.32925	0.130317	1.33385	0.55804	0.000216051	0.00861173
TAS2R4	0.123973	0.290754	-1.22571	0.119479	0.00212386	0.0432641
CNTNAP2	0.020454	0.0675845	-1.71516	-0.38424	0.000418716	0.0136545
RP1L1	0.0697261	0.203001	-1.53707	0.335163	4.91047e-05	0.00287618
CLU	278.202	59.316	2.22963	10.0508	1.96403e-25	4.30571e-22
LRRCC1	1.9616	4.26548	-1.12043	3.9649	5.44049e-07	7.5216e-05
ARC	2.17443	0.689185	1.65621	2.11773	9.10206e-10	3.10401e-07
CNTNAP3	0.490024	1.06757	-1.12314	3.77972	7.19704e-07	9.20382e-05
ANKRD20A1	0.681731	1.51001	-1.14679	2.99419	1.75516e-06	0.000204051
VPS13A	1.37609	3.26518	-1.2465	5.545	4.74528e-09	1.32402e-06
MEGF9	0.349407	0.774622	-1.14748	1.84226	2.58882e-05	0.00173485
GARNL3	0.190032	0.459255	-1.27165	1.67451	8.10988e-06	0.000683814
MAP3K15	0.32889	0.700198	-1.08893	1.60404	0.000139071	0.0063005
KANTR	0.110917	0.245899	-1.14638	0.860629	0.00061266	0.0180805
ZC3H12B	0.0732067	0.191172	-1.38116	0.469343	0.000152401	0.00664417
BRWD3	1.06573	2.18257	-1.03404	4.53375	2.1047e-06	0.000240025
ZMAT1	0.0923445	0.297953	-1.6856	0.595176	3.10915e-06	0.000329055
FRMPD3	0.0447927	0.10465	-1.21839	-0.387069	0.00694453	0.0926702
COL4A6	0.115999	0.024391	2.23439	-0.504366	1.34762e-05	0.00104447
COL4A5	0.173339	0.387786	-1.16048	1.75513	3.65826e-05	0.00227286
ZCCHC12	0.130688	0.457993	-1.79827	-0.531192	0.000429203	0.0138872
ENSG00000290385	0.13884	0.348703	-1.32549	0.639236	0.000161425	0.00686213
ENSG00000285812	0.284062	1.05675	-1.88502	-0.360206	0.000111871	0.00548489
CROCCP3	0.0658376	0.200368	-1.59916	-0.0525905	0.000156954	0.00674681
ENSG00000227050	0.925883	2.15177	-1.21111	-0.318766	0.00631844	0.0876697
SLFNL1-AS1	0.328993	0.702251	-1.09244	1.33364	0.000260376	0.00979346
RTCA-AS1	0.0786673	0.268169	-1.76536	0.835531	3.31622e-07	5.03868e-05
ENSG00000290126	0.490177	1.04679	-1.09154	0.31771	0.00409127	0.0658119
SLC16A4-AS1	0.151116	0.935599	-2.62165	0.669956	8.56391e-12	4.23941e-09
ENSG00000260948	0.201065	0.534689	-1.40429	-0.340021	0.00180168	0.0382811
LINC00624	0.477331	1.13027	-1.24264	2.17534	2.36197e-06	0.000260768
MIR9-1HG	0.215327	0.454549	-1.07714	2.25452	3.47119e-05	0.00217424
BCAN-AS1	0.103965	0.327908	-1.64823	-0.432062	0.000793692	0.0219856
ENSG00000272668	0.120741	0.282089	-1.22131	0.567896	0.000578727	0.017414
ENSG00000286619	0.257318	0.524909	-1.02711	1.31165	0.000605775	0.0179811
ENO1P1	1.94497	0.848797	1.19401	0.90635	0.000243914	0.00935774
ENSG00000232085	1.22576	3.2475	-1.40107	0.184982	0.000395595	0.0131265
PROSER2-AS1	0.694271	0.34575	1.00381	0.811214	0.00239031	0.0470335
LRRC37A6P	0.0935803	0.250435	-1.41492	0.0186184	0.000588384	0.0176354
AGAP13P	0.487591	1.06187	-1.12049	0.715769	0.00111193	0.0278819
ENSG00000254929	1.19266	2.56971	-1.1062	1.63327	0.000103428	0.00516217
ENSG00000285803	0.830791	1.76873	-1.08771	0.625842	0.00184883	0.038946
NPM1P24	1.07055	2.81379	-1.39131	0.832797	4.09534e-05	0.00246459
RPL26P6	1.36568	3.67565	-1.42375	0.200774	0.000306105	0.0109754
ENSG00000244332	2.26284	4.60205	-1.0226	1.17607	0.000809676	0.0221561
LINC02627	0.716984	0.247676	1.5285	0.238548	0.000140823	0.0063005
ENSG00000289966	0.380064	0.799156	-1.06785	-0.212521	0.013018	0.138636
ENSG00000271670	0.689091	2.85764	-2.0443	0.204563	4.41813e-07	6.29181e-05
KCNQ1OT1	0.0198905	0.0418236	-1.07098	1.5378	0.000200821	0.00821813
NEAT1	1.32419	3.80969	-1.52447	5.86999	8.75515e-13	4.97617e-10
ENSG00000278144	14.5555	33.5403	-1.20291	1.55125	3.11853e-05	0.00198577
ENSG00000277599	13.092	30.5344	-1.22054	1.81274	1.11738e-05	0.000897762
MALAT1	4.89359	11.0274	-1.17208	6.37685	2.43178e-08	5.72509e-06
TALAM1	5.54196	12.5048	-1.17396	6.1962	2.46224e-08	5.72509e-06
ALG1L9P	0.13732	0.301186	-1.13139	1.17704	0.000222235	0.00874466
LINC02700	0.496052	1.03489	-1.05942	1.26816	0.000444552	0.0142355
WTAPP1	0.316055	0.0151037	4.30606	-0.722114	1.72659e-09	5.52004e-07
ENSG00000245385	3.91701	1.53809	1.34517	0.521819	0.000224545	0.00876811
ENSG00000279342	0.147077	0.492	-1.73622	0.248733	9.03861e-06	0.000753839
ENSG00000255455	0.155758	0.321211	-1.04057	-0.00168413	0.0108903	0.123703
KLRK1-AS1	0.0483895	0.183929	-1.91597	-0.337247	7.9848e-05	0.00423996
ENSG00000290537	0.331099	0.685959	-1.04806	0.373519	0.00427738	0.068092
KLRA1P	0.606663	1.55626	-1.35462	0.152874	0.000658114	0.0191277
ENSG00000277935	7.97559	20.6863	-1.37439	2.97611	1.32114e-08	3.32363e-06
ENSG00000275764	0.437136	1.01378	-1.21051	0.480921	0.000799628	0.0220513
ENSG00000257225	0.137165	0.486701	-1.81887	-0.127532	3.20772e-05	0.00203412
HNRNPA3P10	0.883062	2.03364	-1.20099	0.769765	0.000426635	0.0138417
MIRLET7IHG	0.0522959	0.179412	-1.77164	0.0728169	1.93841e-05	0.0013583
HMGA2-AS1	0.824924	1.94304	-1.23547	3.06935	2.52762e-07	4.17007e-05
LINC02458	0.0686943	0.316663	-2.19362	-0.125636	2.61601e-06	0.000282714
ENSG00000258365	0.707512	1.82578	-1.36427	0.544682	0.000143081	0.00636439
ENSG00000257878	0.597206	1.27599	-1.09216	0.274125	0.00444334	0.0700796
GOLGA2P5	0.624537	1.29254	-1.04902	3.39886	5.95891e-06	0.000554214
HELLPAR	0.00688584	0.0215954	-1.64689	1.56715	2.19449e-08	5.26198e-06
ENSG00000257286	16.4979	7.60744	1.11554	1.60499	9.56925e-05	0.00489499
N4BP2L2-IT2	0.088074	0.32923	-1.89482	0.0904519	5.38373e-06	0.000509992
ENSG00000287837	0.923219	1.9682	-1.08941	0.479979	0.00244589	0.0476504
ENSG00000288598	0.13724	0.330341	-1.26441	0.672782	0.000281255	0.0104197
ENSG00000289852	2.27473	0.974323	1.21867	-0.0367076	0.00404431	0.065428
INTS6-AS1	0.0315823	0.0697281	-1.13759	-0.297151	0.00971496	0.11566
FARP1-AS1	2.00007	4.20552	-1.06866	0.0682053	0.00788991	0.100647
ENSG00000224356	0.138229	0.290652	-1.06764	-0.27586	0.0144973	0.147569
5_8S_rRNA	7.25318	0.881996	3.03656	2.4922	4.98238e-26	1.27433e-22
ENSG00000287735	0.679605	1.77393	-1.38026	0.376003	0.000206368	0.00837164
ENSG00000258471	0.729173	0.337829	1.10635	0.117512	0.0057539	0.0834588
LINC00641	0.485653	1.12241	-1.2077	2.21404	4.05057e-06	0.000406275
ENSG00000279656	0.400536	0.975182	-1.27803	-0.274511	0.00366341	0.0611073
RPL32P29	32.8919	15.6674	1.0696	3.29835	4.69649e-06	0.000462002
ENSG00000225200	0.686893	2.08624	-1.59589	-0.128797	0.000214124	0.00855717
HERC2P3	0.132178	0.272584	-1.04239	0.964022	0.00147307	0.033937
ENSG00000270055	0.173014	0.57779	-1.73208	-0.108582	6.25423e-05	0.00348289
ENSG00000285035	2.17516	4.76425	-1.12834	0.505646	0.0016303	0.0355377
MPHOSPH10P2	0.35129	0.882281	-1.32242	-0.318079	0.00299889	0.0538887
RAD51-AS1	0.356356	0.811748	-1.18525	0.759125	0.000517672	0.0160165
ENSG00000259670	3.06451	6.81546	-1.1512	1.03633	0.000322904	0.0114185
ENSG00000259700	2.63214	6.61652	-1.329	2.49442	1.47094e-07	2.65566e-05
GABPB1-AS1	1.35861	3.71083	-1.44949	5.45254	1.33802e-11	6.41665e-09
HSP90AB4P	0.547245	1.94977	-1.82936	1.00632	4.07471e-08	8.80711e-06
ENSG00000279033	0.395187	0.925381	-1.22272	-0.111716	0.00372542	0.0617086
ENSG00000259562	1.41151	3.83663	-1.43976	0.901796	1.76856e-05	0.0012802
ENSG00000286813	0.239922	0.538877	-1.16275	-0.151204	0.00619366	0.087122
GOLGA6L17P	0.20538	0.845706	-2.03027	-0.359506	3.81899e-05	0.00234425
GOLGA6L5P	2.19896	7.77501	-1.82124	3.19515	5.22559e-14	3.64509e-11
ENSG00000259244	0.972633	2.76094	-1.49923	-0.0532012	0.000366334	0.0123827
UBE2Q2P1	1.0545	2.49054	-1.23915	2.52496	8.31095e-07	0.000105405
HMGB1P8	3.68104	8.21721	-1.15784	2.50855	3.99654e-06	0.000403492
SYNM-AS2	2.68966	6.06789	-1.17341	3.49351	3.87803e-07	5.73621e-05
ENSG00000261613	0.263063	0.942851	-1.83559	0.322817	2.16716e-06	0.000244538
ENSG00000279662	0.043121	0.515686	-3.55904	0.358457	3.06381e-14	2.23891e-11
ENSG00000291272	0.163159	0.423795	-1.37044	-0.363007	0.00241842	0.0472852
ENSG00000291066	0.100608	0.230436	-1.19191	0.199149	0.00231748	0.046341
ENSG00000279789	0.185394	1.00896	-2.43537	0.436419	8.88962e-10	3.10046e-07
ENSG00000259923	8.33515	0.206191	5.25399	0.135874	1.97095e-17	1.89038e-14
ENSG00000259827	35.3908	3.24142	3.44643	3.4198	3.74677e-38	1.9166e-34
ENSG00000262691	0.464771	1.44711	-1.63617	1.38011	6.21813e-08	1.27231e-05
ENSG00000278864	0.286466	1.01826	-1.82336	0.249262	3.61545e-06	0.000377433
SNORD3A	3.83376	0.503825	2.91691	0.652572	6.07994e-13	3.73211e-10
ENSG00000291194	0.0578011	0.303844	-2.38671	0.622856	3.18276e-10	1.25238e-07
ENSG00000287490	0.0888095	0.373477	-2.06057	-0.336553	2.69074e-05	0.00177957
USP32P3	0.244567	0.921359	-1.9023	-0.455118	0.000153408	0.0066691
UBBP4	0.176768	1.08851	-2.61143	0.312408	3.46905e-10	1.30407e-07
ENSG00000267632	0.261871	0.81146	-1.6251	-0.033999	0.000116767	0.00562872
ENSG00000267002	0.468458	0.987884	-1.07586	2.68751	1.20224e-05	0.000960916
LRRC37A4P	0.155889	0.327786	-1.06947	0.427728	0.00322592	0.0562621
LRRC37A17P	0.203936	0.412733	-1.01476	0.578243	0.00393896	0.0643742
ENSG00000279059	0.531068	1.28266	-1.26925	0.638803	0.00029373	0.0107068
ENSG00000264112	0.778073	4.16369	-2.41909	3.84817	4.5762e-24	7.80294e-21
ARHGAP27P1-BPTFP1-KPNA2P3	0.858465	1.72228	-1.00364	1.98754	0.000176995	0.00740101
KPNA2P3	1.80579	3.76736	-1.05942	1.26816	0.000444552	0.0142355
SLC16A6P1	0.564843	1.2827	-1.17914	0.0345616	0.00371809	0.0617086
ENSG00000277476	0.209961	0.441482	-1.06821	-0.0936099	0.0105789	0.121788
SCAT1	0.303268	0.148425	1.02755	0.118074	0.0101038	0.118724
ENSG00000265678	0.819115	1.85832	-1.17644	-0.341408	0.00826295	0.103597
ANKRD20A5P	0.140068	0.304337	-1.11733	0.810375	0.000932066	0.0246187
ENSG00000268573	0.114665	0.252586	-1.13456	-0.232886	0.00878151	0.108503
CLEC4OP	1.82757	0.556197	1.71072	0.30972	1.67344e-05	0.00123266
ENSG00000279759	0.190812	0.438171	-1.19661	0.626715	0.000638974	0.0187489
ENSG00000289915	0.948221	2.45903	-1.37102	0.416677	0.000199275	0.00817665
ENSG00000268583	0.165012	0.520454	-1.64883	-0.338633	0.000303319	0.010901
ENSG00000197813	0.609168	1.92133	-1.65022	-0.0898809	0.000117005	0.00562872
ENSG00000283236	0.135811	0.428353	-1.64981	-0.168139	0.000159196	0.00682408
ZNF888-AS1	0.935409	2.12215	-1.17644	-0.341408	0.00826295	0.103597
ENSG00000225284	1.26159	2.74421	-1.11771	0.198607	0.00422381	0.0674491
ENSG00000225187	0.389506	1.34551	-1.77911	-0.33794	0.000219377	0.00872164
ENSG00000274769	0.519019	1.29141	-1.31142	0.375506	0.000403177	0.0133057
AHSA2P	1.57	3.15999	-1.00899	4.42803	3.94282e-06	0.000403129
ENSG00000286260	2.60691	1.08545	1.26149	0.819096	0.000160262	0.00685065
LINC00342	1.31613	5.94143	-2.17421	4.96556	2.79715e-22	4.29251e-19
APPAT	0.288231	1.01384	-1.8129	2.14422	3.38256e-11	1.57095e-08
C2orf49-DT	0.321255	0.992137	-1.62422	1.25799	2.46516e-07	4.15395e-05
ENSG00000286545	0.0768969	0.366912	-2.24326	-0.0867758	5.52016e-07	7.5636e-05
ENSG00000236255	0.352996	0.875462	-1.30898	1.71896	3.96667e-06	0.000403129
ENSG00000286058	0.128138	0.691953	-2.42616	0.788354	4.05753e-11	1.77905e-08
RPL15P5	0.826356	1.65859	-1.00092	-0.254882	0.0210435	0.181423
LINC01876	0.308335	0.768736	-1.31484	0.592512	0.000207922	0.00837474
NEMP2-DT	0.379973	1.12581	-1.5633	0.68619	9.01951e-06	0.000753839
SNHG31	0.206184	0.512367	-1.30824	-0.0544229	0.00170861	0.0366206
LINC01963	0.752462	1.67808	-1.15609	1.95257	1.82164e-05	0.00128824
ENSG00000268896	1.44202	5.50271	-1.92702	0.677462	9.53013e-08	1.82812e-05
ENSG00000283491	0.748882	1.57466	-1.06741	-0.342102	0.0161891	0.158039
SNORD56	37.7436	84.6775	-1.16483	2.13449	9.91876e-06	0.000813975
TMX4-AS1	0.0856908	0.225226	-1.38783	-0.273837	0.00169143	0.0364561
ENSG00000278041	0.143274	0.328648	-1.19305	-0.131326	0.00480939	0.0743063
RN7SKP173	3.72194	8.78437	-1.23671	1.0107	0.000125699	0.00589823
ENSG00000278996	1.05362	2.38663	-1.17868	2.11826	8.09362e-06	0.000683814
ENSG00000280441	0.174211	0.360587	-1.04654	0.288455	0.00621651	0.087122
PAXBP1-AS1	0.209231	0.47661	-1.18656	1.83763	1.80172e-05	0.00128414
TTC3-AS1	2.79182	6.35187	-1.18517	2.33915	4.28392e-06	0.00042689
ENSG00000266692	56.9892	27.8995	1.02898	1.25514	0.000771331	0.0216001
ENSG00000290415	0.369655	0.741939	-1.00092	-0.254882	0.0210435	0.181423
ENSG00000280007	0.0199429	0.050567	-1.33577	-0.386362	0.00323827	0.0562792
TMEM191A	0.556026	0.185579	1.57728	0.0817201	0.000150034	0.0065972
ENSG00000279278	0.0397832	0.209129	-2.38353	0.126229	2.95033e-08	6.56171e-06
ENSG00000274422	0.857382	3.7202	-2.11616	2.92198	6.63337e-17	5.98798e-14
ENSG00000211683	0.396211	0.925676	-1.21839	-0.387069	0.00694453	0.0926702
ENSG00000290958	0.501776	1.1939	-1.24496	-0.29647	0.00481765	0.0743063
YWHAH-AS1	0.060489	0.151921	-1.32242	-0.318079	0.00299889	0.0538887
ENSG00000291015	0.116432	0.326427	-1.4807	-0.209898	0.000704966	0.0200713
NUP50-DT	0.660305	0.296403	1.15303	0.673735	0.000851424	0.0230562
ENSG00000287377	1.77152	0.8723	1.01969	0.548484	0.00425433	0.0677954
PLCL2-AS1	1.61563	3.88248	-1.25976	-0.150566	0.00311624	0.0551531
APRG1	0.10143	0.325525	-1.67895	0.969104	4.39128e-07	6.29181e-05
VIPR1-AS1	0.105891	0.227496	-1.09898	-0.131959	0.00921389	0.111511
ENSG00000289558	1.44137	3.71956	-1.36563	1.26339	7.78714e-06	0.000666803
ZBTB47-AS1	1.13551	2.27909	-1.00452	2.48168	6.55232e-05	0.00359114
ENSG00000272077	0.967852	2.69199	-1.47432	1.85513	1.30404e-07	2.44046e-05
ENSG00000287707	0.0941535	0.34027	-1.84528	-0.107955	2.32146e-05	0.00156251
SNORD19B	6.55138	15.8718	-1.27189	-0.0180445	0.00206394	0.0424575
RNU6-26P	4.02506	10.1091	-1.32242	-0.318079	0.00299889	0.0538887
IFT122P3	0.222678	0.573573	-1.35939	-0.149928	0.0014896	0.033937
ACAD9-DT	0.179901	0.476346	-1.40056	0.291046	0.000221149	0.00872431
ENSG00000289443	0.354658	1.17187	-1.71972	0.571493	2.31495e-06	0.000257429
FAM13A-AS1	0.09785	0.226323	-1.20712	0.705562	0.00047084	0.014848
ENSG00000291201	0.0903655	0.211123	-1.22033	0.167917	0.00197447	0.0410016
LINC02273	0.605741	0.291128	1.0542	0.369572	0.00523948	0.0788286
ENSG00000287424	0.0413918	0.0967045	-1.21839	-0.387069	0.00694453	0.0926702
ENSG00000225356	1.56663	3.59361	-1.19305	-0.131326	0.00480939	0.0743063
HSP90AA4P	0.279217	1.03873	-1.89017	0.596507	2.49031e-07	4.15395e-05
PURPL	0.0647818	0.162821	-1.32789	1.45137	6.41593e-06	0.000589574
ENSG00000290548	0.116521	0.417276	-1.83627	0.846021	1.18166e-07	2.23874e-05
SERBP1P6	0.41076	1.40351	-1.76454	-0.167495	6.10845e-05	0.00343726
ENSG00000249492	0.284918	0.599093	-1.07008	0.779121	0.00160508	0.0354397
HMGB1P21	1.48255	3.46372	-1.22131	0.567896	0.000578727	0.017414
NIHCOLE	0.428795	0.160288	1.41277	-0.336657	0.00299889	0.0538887
VTRNA1-2	7.52752	19.2197	-1.34834	0.305214	0.00034774	0.0119651
FBXO38-DT	0.0346719	0.104386	-1.58449	0.138226	8.61305e-05	0.00449578
ENSG00000247679	0.393202	1.1786	-1.58112	1.19646	6.28398e-07	8.45912e-05
AACSP1	0.155736	0.528409	-1.75665	0.263855	6.79901e-06	0.000617382
ENSG00000280128	0.0774747	0.305447	-1.9677	-0.406527	7.67142e-05	0.0040877
ENSG00000272316	0.250355	0.573419	-1.19376	1.16967	0.000103607	0.00516217
SCAT8	0.727754	0.26545	1.44847	-0.230258	0.00158739	0.0353044
RNU6-1016P	6.3635	19.8031	-1.63283	0.349914	1.70498e-05	0.00124594
ENSG00000233967	0.114482	0.337008	-1.5536	0.546048	1.79837e-05	0.00128414
ENSG00000253194	0.501776	1.1939	-1.24776	0.661402	0.000345775	0.0119242
LINC01013	0.0652877	0.0220628	1.55876	-0.0752433	0.000366334	0.0123827
LINC00326	0.272293	0.556188	-1.02907	1.37494	0.000529073	0.0162708
TATDN2P2	0.343961	0.85885	-1.31671	0.468869	0.000293035	0.0107068
PMS2P9	1.11503	2.58879	-1.21082	-0.000492365	0.00316175	0.0554531
ENSG00000259628	0.698026	1.9162	-1.4504	-0.230901	0.000945626	0.0247865
MYH16	2.73904	1.33614	1.03533	3.68977	5.12096e-06	0.000491164
CASTOR3P	0.481459	1.279	-1.40851	2.3055	6.53537e-08	1.31963e-05
ENSG00000280828	1.73173	3.48957	-1.00928	1.14402	0.000994692	0.02578
COPG2IT1	0.280004	1.13321	-2.0154	2.50021	1.65756e-14	1.27185e-11
PTMAP10	1.01816	3.97591	-1.95555	-0.207277	1.45728e-05	0.00111112
KDM7A-DT	0.65246	0.266193	1.28943	0.240135	0.000907958	0.024195
FAM131B-AS2	1.94383	0.966081	1.00699	1.01599	0.00154018	0.0346056
ZNF767P	0.378918	0.7852	-1.04979	1.36823	0.000415026	0.0136089
ENSG00000283674	0.0423908	0.0906201	-1.09281	0.229184	0.00483422	0.0743063
MIR6843	32.6418	6.99683	2.21867	1.60809	4.06535e-13	2.59945e-10
ENSG00000255487	12.5242	26.924	-1.10344	2.3489	1.46981e-05	0.00111112
SNORD54	9.28502	19.8989	-1.09594	0.0339755	0.00690226	0.0925659
ENSG00000254205	3.02371	1.03662	1.53678	-0.337346	0.00133912	0.031567
ENSG00000286337	0.775584	4.60704	-2.56283	0.768054	7.01228e-12	3.58701e-09
ENSG00000279347	0.609045	2.21061	-1.85664	1.24464	6.47099e-09	1.74217e-06
LINC02964	0.100506	0.416062	-2.0408	0.0398331	1.7096e-06	0.000202504
ENSG00000289405	0.11232	0.528578	-2.23105	1.54071	7.25174e-13	4.2802e-10
ENSG00000227388	0.181175	0.417821	-1.20213	0.346893	0.00119501	0.0291552
ENSG00000291061	0.140221	0.28814	-1.03477	-0.233548	0.0165779	0.160406
ENSG00000290907	0.943398	2.09867	-1.15206	1.43668	9.60131e-05	0.00489507
ENSG00000291287	0.118124	0.358769	-1.59589	-0.128797	0.000214124	0.00855717
ANKRD20A2P	0.1141	0.323887	-1.49923	-0.0532012	0.000366334	0.0123827
ENSG00000240240	0.0786547	0.235675	-1.57706	0.00189016	0.000155023	0.00672027
FAM95B1	0.0845576	0.203198	-1.26104	0.245556	0.00115029	0.0285202
ENSG00000289725	0.24003	0.484679	-1.01234	1.21492	0.000851875	0.0230562
ENSG00000290970	0.187235	0.679443	-1.85735	1.79758	1.01897e-10	4.22623e-08
CNTNAP3P2	0.241685	0.625461	-1.36889	0.781533	6.33663e-05	0.00351054
LINC02893	1.49659	0.654779	1.19112	1.49665	5.04413e-05	0.00292103
CDC20P1	2.7436	1.20745	1.18274	1.59282	3.91271e-05	0.00238077
ENSG00000285650	0.149589	0.369583	-1.29942	-0.190494	0.00257631	0.0486283
PTMAP12	4.49533	9.75719	-1.11643	1.26124	0.000223571	0.00876811
PTMAP11	2.61019	6.55561	-1.32549	0.639236	0.000161425	0.00686213
SUGT1P4-STRA6LP	0.213343	0.435	-1.02499	0.317199	0.00699046	0.0928793
FKTN-AS1	0.422548	1.16614	-1.45722	-0.385654	0.00141482	0.0330468
ENSG00000261094	0.232646	0.564441	-1.27452	0.15232	0.00130803	0.031121
PPP1R26-AS1	0.257339	0.5892	-1.19278	0.861014	0.000370007	0.0124759
TAB3-AS2	1.63882	4.22126	-1.35939	-0.149928	0.0014896	0.033937
MIR222	16.7487	49.1671	-1.55206	1.87545	2.85696e-08	6.44749e-06
LINC02595	1.01233	0.487806	1.05123	0.81082	0.00150725	0.0341155
ENSG00000271533	0.136353	0.628028	-2.19661	0.537738	7.60366e-09	2.01182e-06
EEF1A1P29	0.611268	1.79025	-1.54595	0.444449	2.93365e-05	0.00189159

## Sheet: Sheet2
Differentially Expressed Genes in RKO
Geneid	RKO_DSF	RKO_NC	logFC	logCPM	PValue	FDR
B3GALT6	0.70643	1.51987	-1.10418	1.65787	8.13677e-05	0.000385139
SLC35E2B	0.557424	1.17044	-1.06973	2.87635	8.15233e-06	4.98205e-05
PANK4	1.55423	3.61331	-1.21681	3.71533	8.09382e-08	7.59901e-07
ICMT	2.2021	4.87082	-1.14507	4.12058	2.46076e-07	2.10251e-06
ERRFI1	13.9415	3.86291	1.85143	5.22011	3.29317e-17	1.22998e-15
SPSB1	5.0589	2.21678	1.19004	3.63139	1.98418e-07	1.72793e-06
RBP7	3.47314	0.0603141	5.76954	0.679512	7.68487e-24	5.55187e-22
UBE4B	1.75115	4.07505	-1.21837	4.75157	1.93594e-08	2.05592e-07
UBIAD1	0.888619	1.83346	-1.04445	2.79917	1.52367e-05	8.68058e-05
VPS13D	0.472916	1.23668	-1.38655	4.1522	4.83725e-10	6.69385e-09
PRDM2	7.6142	2.65589	1.5194	5.81275	1.10065e-12	2.32969e-11
DNAJC16	0.563425	1.67575	-1.57193	3.265	2.96716e-11	4.91481e-10
AGMAT	1.0717	2.19218	-1.03181	2.34598	4.3209e-05	0.000220238
DDI2	1.70496	3.87006	-1.1825	5.08646	3.6624e-08	3.69098e-07
SPEN	5.36752	14.6499	-1.44853	7.24182	5.31856e-12	9.98073e-11
FBXO42	0.442292	1.03878	-1.2312	2.74457	4.47651e-07	3.62359e-06
AKR7L	0.412405	1.06123	-1.36133	1.05026	1.38572e-05	7.9923e-05
EIF4G3	4.41642	16.0806	-1.86431	6.92867	2.07313e-18	8.911e-17
USP48	7.32765	16.7436	-1.19215	6.83708	1.21778e-08	1.34718e-07
LUZP1	4.85848	10.3836	-1.09568	6.20128	1.81365e-07	1.58751e-06
ZNF436	2.9432	1.03199	1.51139	3.26003	1.97668e-10	2.92191e-09
RSRP1	14.6833	3.86261	1.9264	5.96532	4.23378e-19	1.94476e-17
PDIK1L	0.632928	1.36818	-1.11135	2.20003	1.80795e-05	0.000100828
PIGV	0.0825942	0.24439	-1.56087	0.435993	2.28983e-05	0.000124861
SLC9A1	4.69361	1.6449	1.51242	4.30023	1.34589e-11	2.35883e-10
WDTC1	0.338872	0.158321	1.09548	0.612059	0.00172952	0.00571236
SESN2	42.3117	2.20758	4.25999	6.26959	6.67947e-69	4.46886e-66
MED18	2.80843	1.05683	1.40878	1.98658	2.08624e-07	1.80964e-06
EPB41	2.76327	6.11235	-1.14531	6.47177	4.68435e-08	4.60299e-07
TMEM200B	0.347128	1.05737	-1.6038	0.894924	1.0589e-06	7.9291e-06
SDC3	0.792639	1.81029	-1.19106	3.20562	3.52038e-07	2.91402e-06
SPOCD1	0.20757	0.0663147	1.64004	0.0400563	6.51406e-05	0.000315711
RNF19B	15.5748	5.0013	1.63863	4.81748	9.80146e-14	2.4766e-12
ZMYM1	1.05934	2.68194	-1.33965	3.28768	1.11415e-08	1.24056e-07
ZMYM4	3.65649	8.18829	-1.16302	5.54988	4.2132e-08	4.18546e-07
KIAA0319L	1.05561	2.13463	-1.0158	5.05863	1.98686e-06	1.38218e-05
CLSPN	13.9839	39.9186	-1.51327	8.01411	5.37841e-13	1.19946e-11
AGO1	2.10124	4.49824	-1.09804	5.5351	2.20764e-07	1.90742e-06
STK40	28.6732	10.6332	1.43108	6.78763	1.10538e-11	1.95737e-10
ZC3H12A	4.87071	0.23548	4.36491	2.99576	5.17924e-46	1.56271e-43
SNIP1	30.4318	10.2108	1.57543	6.86129	9.21592e-14	2.34404e-12
DNALI1	0.251346	0.0758392	1.71993	-0.340331	0.000299766	0.0012297
MACF1	1.2223	5.95949	-2.28555	7.98549	2.23765e-26	2.06185e-24
BMP8B	0.330262	0.791819	-1.26001	1.45378	1.37085e-05	7.91249e-05
OXCT2	0.0707725	0.968064	-3.74374	-0.0434722	6.11198e-13	1.35325e-11
MYCL	1.26187	0.31925	1.9808	1.99897	2.58024e-12	5.09036e-11
RIMKLA	0.103258	0.219927	-1.08872	0.810426	0.000995102	0.00352663
CCDC30	0.477796	0.114508	2.05983	2.91367	4.06568e-16	1.35417e-14
CFAP57	0.405075	0.107092	1.91413	0.580763	2.09485e-07	1.81507e-06
PTPRF	2.17757	4.64966	-1.09431	5.19369	2.8942e-07	2.44435e-06
CCDC163	0.398426	0.188577	1.07487	-0.207707	0.0117205	0.0296197
PIK3R3	8.2549	2.09102	1.98084	5.26069	2.45632e-19	1.14887e-17
P3R3URF-PIK3R3	34.7971	8.41962	2.0469	5.07175	3.06504e-20	1.59881e-18
SPATA6	0.217633	0.525336	-1.26942	1.1622	3.71327e-05	0.000191938
CDKN2C	4.44614	1.63655	1.44135	3.20873	1.32477e-09	1.70448e-08
RAB3B	1.23366	3.09178	-1.32533	4.79014	1.08894e-09	1.42488e-08
TUT4	1.11555	2.98965	-1.42208	5.05646	5.01156e-11	8.07517e-10
COA7	8.74415	22.8243	-1.38411	6.03343	6.32882e-11	1.0092e-09
ZYG11B	0.346463	1.13409	-1.70972	2.60879	1.55789e-11	2.69964e-10
LRP8	1.6755	3.96116	-1.24125	5.79338	4.55802e-09	5.3664e-08
CYB5RL	0.431927	1.02222	-1.24222	2.70492	4.32934e-07	3.51206e-06
PARS2	0.676504	1.56678	-1.21012	1.41947	2.94932e-05	0.000156336
USP24	1.87089	6.11351	-1.70815	5.5879	1.9322e-15	5.9945e-14
OMA1	1.35557	3.37003	-1.31336	3.1398	2.92495e-08	3.00061e-07
MYSM1	0.632709	1.45717	-1.20342	4.86253	2.55074e-08	2.64493e-07
JUN	289.996	138.549	1.06564	9.601	2.59569e-07	2.20677e-06
PATJ	0.678261	1.64603	-1.27876	3.78216	1.56312e-08	1.69748e-07
EFCAB7	1.91067	0.587903	1.69955	2.84699	8.62311e-12	1.55925e-10
RAVER2	1.47834	3.12457	-1.07943	3.81225	1.49308e-06	1.07112e-05
GADD45A	173.449	64.509	1.42692	7.83985	9.58165e-12	1.71445e-10
DEPDC1	3.35626	7.69206	-1.19639	5.02877	2.71309e-08	2.80007e-07
LRRC40	1.58337	3.56602	-1.17079	2.87793	1.13705e-06	8.44851e-06
CTH	6.201	0.538429	3.52269	3.03855	3.08557e-36	5.10546e-34
PTGER3	0.102594	0	8.48943	-0.744813	3.33429e-12	6.4783e-11
LRRIQ3	0.0663932	0.189942	-1.51172	0.207823	0.00010848	0.00049949
FPGT	0.272008	0.545616	-1.00285	1.22234	0.000850314	0.00308164
ERICH3	0.588055	0	10.7844	1.42178	6.19502e-39	1.23804e-36
MSH4	0.816748	0.135144	2.5874	0.702289	2.28727e-11	3.85504e-10
MIGA1	0.344479	0.97011	-1.49295	2.74096	1.50947e-09	1.92761e-08
DNAJB4	102.153	4.81005	4.40831	7.62992	6.47684e-76	5.24556e-73
GIPC2	0.871689	0.0133173	5.9542	0.853886	1.68366e-26	1.57976e-24
TTLL7	0.110276	0.290836	-1.39683	1.10178	6.50001e-06	4.06264e-05
GNG5	2.33126	1.14822	1.02133	3.13838	1.4881e-05	8.4968e-05
SPATA1	1.20892	0.232261	2.37652	1.68626	7.23923e-15	2.1017e-13
SSX2IP	4.30115	9.61431	-1.1604	5.89746	3.83799e-08	3.84249e-07
LMO4	0.973421	0.479531	1.02061	1.99952	0.000139012	0.000621838
PKN2	3.25403	8.34098	-1.35787	5.3224	2.20857e-10	3.23979e-09
GTF2B	56.7133	16.2934	1.79932	6.52679	3.46284e-17	1.29022e-15
LRRC8D	1.83778	4.02896	-1.13218	3.83428	4.96887e-07	3.999e-06
BTBD8	0.129096	0.392641	-1.60212	1.14078	4.09191e-07	3.34394e-06
RPAP2	1.34678	4.56535	-1.76108	5.65587	2.6649e-16	9.09256e-15
DIPK1A	0.4808	1.37924	-1.51851	1.53779	1.7718e-07	1.55353e-06
GCLM	12.6508	3.86625	1.71008	5.48804	3.15094e-15	9.48858e-14
ARHGAP29	4.41087	17.2302	-1.96577	7.63513	2.64978e-20	1.39163e-18
ABCD3	4.62844	9.53559	-1.04273	5.76141	7.69906e-07	5.93553e-06
F3	3.8808	1.53126	1.34105	2.97725	2.80116e-08	2.87938e-07
PTBP2	0.232275	0.528382	-1.18524	2.94182	6.98639e-07	5.42962e-06
AGL	0.829112	3.03391	-1.87108	3.97982	3.27702e-16	1.10828e-14
SLC35A3	0.368522	1.10767	-1.58729	3.75326	4.24321e-12	8.1413e-11
SASS6	1.59966	3.43594	-1.10259	3.32659	1.90025e-06	1.32914e-05
DBT	0.563678	1.49491	-1.40671	3.58304	9.23979e-10	1.22465e-08
PRMT6	0.873448	1.76098	-1.01102	2.52357	4.40124e-05	0.000223445
SLC25A24	1.87653	3.84945	-1.03641	4.26968	2.32773e-06	1.59551e-05
EEIG2	0.451501	1.07874	-1.25596	2.84477	2.02671e-07	1.76397e-06
ELAPOR1	0.890212	0.0113097	6.25875	2.08055	2.02468e-45	5.87844e-43
CELSR2	0.303855	0.692939	-1.18874	2.68379	1.38459e-06	1.00311e-05
ALX3	0.2616	0.802488	-1.6116	0.115237	4.92515e-05	0.000245962
DDX20	1.60471	3.31679	-1.04732	4.43512	1.59613e-06	1.13678e-05
LRIG2	0.139939	0.377409	-1.42981	1.70235	4.38941e-07	3.55683e-06
BCL2L15	0.243921	0.0171492	3.80513	0.334345	1.48195e-14	4.08679e-13
AP4B1	6.71534	2.07625	1.69324	4.68775	2.09857e-14	5.70545e-13
SLC22A15	0.26122	0.674884	-1.36749	1.32232	4.62034e-06	2.99107e-05
IGSF3	0.608315	1.45785	-1.2604	2.94012	1.56297e-07	1.38862e-06
PTGFRN	3.74134	9.19133	-1.29661	5.3917	1.22841e-09	1.58847e-08
TRIM45	0.202169	0.4523	-1.15906	0.549839	0.000957442	0.00341281
MAN1A2	1.86932	4.34556	-1.21689	4.91022	1.74696e-08	1.87857e-07
TENT5C	0.84569	0.0505746	4.04975	1.38587	5.31713e-25	4.17449e-23
WDR3	10.8216	22.474	-1.05432	7.41873	3.97362e-07	3.25418e-06
SPAG17	0.431733	0.960146	-1.15256	2.78053	2.05864e-06	1.42824e-05
ZNF697	5.79866	1.85448	1.64442	4.42075	1.81881e-13	4.41448e-12
NOTCH2	0.829688	1.88476	-1.18357	4.50814	6.14454e-08	5.91691e-07
NBPF8	1.74828	3.68862	-1.07698	4.47482	7.77372e-07	5.98709e-06
NBPF15	1.94881	4.10144	-1.07332	4.0072	1.42353e-06	1.02745e-05
GPR89A	7.91279	2.67854	1.56255	4.88352	1.01209e-12	2.15408e-11
PDZK1	0.799007	0.178194	2.15732	0.354349	1.06951e-07	9.79036e-07
CD160	1.28005	0.0130926	6.53265	1.40627	1.60072e-34	2.36844e-32
NUDT17	1.52082	0.705969	1.10523	0.929528	0.000672277	0.00251275
PEX11B	0.626846	2.31507	-1.882	1.35212	7.65008e-10	1.02543e-08
BCL9	0.874329	1.91752	-1.13258	3.14877	1.44021e-06	1.03706e-05
ENSG00000288626	4.68227	10.0465	-1.09908	0.640976	0.00118179	0.00409395
GPR89B	2.18524	0.957251	1.19034	3.04543	6.02071e-07	4.75843e-06
NBPF14	1.91932	3.92804	-1.03312	5.13226	1.28261e-06	9.38509e-06
H2BC18	1.55728	0.0867476	4.1406	0.63611	2.39868e-18	1.02246e-16
H4C14	1.41066	0.512156	1.45891	0.902024	1.42662e-05	8.20357e-05
H2AC18	26.428	9.16909	1.52665	3.25613	1.40103e-10	2.12824e-09
H2AC19	9.31719	2.2393	2.05415	1.65805	7.59195e-12	1.38582e-10
H3C15	1.99584	0.200736	3.27744	-0.655861	1.55011e-07	1.38119e-06
H2BC21	0.629496	0.280525	1.1623	0.0979472	0.00366554	0.0109292
H2AC21	3.12026	0.313827	3.28938	-0.116038	1.48981e-10	2.24536e-09
BOLA1	1.97546	0.106757	4.18427	0.675842	6.29505e-19	2.85747e-17
SV2A	0.274518	0.0651785	2.06411	-0.190131	1.12694e-05	6.66427e-05
MTMR11	0.782017	0.210374	1.89102	1.22431	4.7144e-09	5.53358e-08
TARS2	4.28626	8.80738	-1.03887	4.71974	1.53887e-06	1.09986e-05
ADAMTSL4	0.401837	0.028291	3.80668	0.544088	2.37247e-16	8.241e-15
GOLPH3L	19.5681	5.8088	1.75203	5.40511	8.14569e-16	2.63332e-14
CTSK	0.0229485	0.135409	-2.54281	-0.518922	1.5521e-06	1.10829e-05
TUFT1	56.0066	14.5998	1.9396	7.09781	1.03187e-19	5.08922e-18
INTS3	1.78201	4.3189	-1.27703	4.9981	3.3379e-09	4.04437e-08
CREB3L4	1.87033	0.492676	1.92239	1.80663	3.4166e-11	5.62295e-10
ADAR	5.21659	11.5877	-1.15138	6.68495	3.77612e-08	3.7904e-07
EFNA4	1.71348	4.11541	-1.26296	1.88536	3.41118e-06	2.26628e-05
HCN3	0.157437	0.337124	-1.09512	0.117629	0.00526908	0.0148445
ASH1L	1.98929	4.63213	-1.21933	5.51289	9.6604e-09	1.08428e-07
MEX3A	4.98021	13.7924	-1.46951	5.95167	4.6141e-12	8.74407e-11
NES	8.52563	19.9354	-1.2254	6.30861	5.68739e-09	6.57038e-08
CFAP45	0.647711	0.296864	1.12261	0.377832	0.00322592	0.00979488
TAGLN2	4.79902	2.33292	1.04019	3.02286	1.22174e-05	7.16467e-05
PIGM	0.587579	1.63256	-1.47362	2.97087	9.44837e-10	1.25122e-08
NHLH1	0.825486	0	9.48742	0.178578	4.37684e-20	2.24503e-18
CFAP126	1.89227	6.61639	-1.80386	1.73053	3.06807e-10	4.40817e-09
HSPA6	49.2046	0.110384	8.78391	5.86194	8.84279e-138	6.80364e-134
OLFML2B	0.100471	0.333468	-1.72221	-0.363825	0.000158433	0.00069716
UHMK1	4.40178	12.4355	-1.49824	6.28321	1.51189e-12	3.13544e-11
DDR2	2.28212	1.04928	1.12078	4.2134	4.20191e-07	3.41931e-06
HSD17B7	3.14703	1.5106	1.05856	3.48583	4.18625e-06	2.72611e-05
RGS4	0.241391	0.021988	3.42001	-0.535915	1.69207e-08	1.82592e-07
POGK	3.42813	6.9235	-1.014	5.45402	1.70803e-06	1.2062e-05
GPR161	0.522567	1.55512	-1.57287	3.57123	1.04305e-11	1.85555e-10
SFT2D2	0.679737	1.50406	-1.1455	3.61809	4.90919e-07	3.95926e-06
CCDC181	0.288194	0	8.60234	-0.642327	4.15962e-13	9.45469e-12
ENSG00000285777	1.68834	0	10.0014	0.66665	1.92428e-26	1.78378e-24
ANKRD45	0.584801	0	9.67981	0.360451	2.29441e-22	1.44698e-20
CENPL	13.1733	3.42746	1.94222	5.4244	7.35821e-19	3.31077e-17
CACYBP	382.33	174.554	1.13114	10.3264	4.67387e-08	4.59563e-07
RASAL2	0.552021	1.13662	-1.04176	4.09286	2.49477e-06	1.69941e-05
RALGPS2	0.76881	1.54082	-1.0027	3.40765	1.34148e-05	7.75459e-05
FAM20B	4.04336	8.13914	-1.00924	5.20398	2.13854e-06	1.47834e-05
TDRD5	0.131653	0.317792	-1.26674	-0.0673886	0.00206394	0.00665892
CEP350	0.56262	2.15916	-1.94005	5.34361	7.74889e-19	3.45623e-17
XPR1	1.34842	2.77074	-1.03882	4.20078	2.46352e-06	1.68035e-05
KIAA1614	0.125703	0.062178	1.01225	0.054852	0.0124972	0.0313001
IER5	60.9803	5.97751	3.35057	7.13677	9.22308e-50	3.22556e-47
RNASEL	0.741977	0.314066	1.23903	1.72104	1.00843e-05	6.04163e-05
RGS16	4.16815	1.03636	2.00661	2.66403	8.66871e-15	2.49335e-13
LAMC1	7.4719	15.6108	-1.06296	6.60747	3.68434e-07	3.03667e-06
LAMC2	0.378593	0.0307183	3.60485	0.545727	1.39361e-15	4.40348e-14
TSEN15	3.71964	1.59842	1.21837	4.7644	2.02651e-08	2.14028e-07
EDEM3	0.46611	1.02576	-1.13769	3.79572	4.44648e-07	3.60118e-06
TRMT1L	1.32369	2.87779	-1.12005	3.37218	1.29875e-06	9.48963e-06
PRG4	0.14504	0.339809	-1.22496	0.331679	0.000762355	0.00280246
TPR	12.44	43.8595	-1.81789	8.44158	7.96923e-18	3.21865e-16
RGS2	32.2973	1.09559	4.87984	5.12723	9.7049e-76	7.46695e-73
ASPM	1.73651	8.46356	-2.28491	5.93517	2.1801e-25	1.79398e-23
KIF14	4.02775	9.2698	-1.20248	5.60068	1.44754e-08	1.58201e-07
CAMSAP2	6.34519	12.8714	-1.0204	6.34244	1.09781e-06	8.19255e-06
IPO9	3.1175	7.16707	-1.20093	5.93648	1.28407e-08	1.41644e-07
LMOD1	0.74592	0	9.95961	0.626724	5.67222e-26	4.93131e-24
PPP1R12B	0.216221	0.480073	-1.15024	2.8843	1.76049e-06	1.23927e-05
BTG2	31.6788	6.6002	2.26275	5.72366	1.15028e-24	8.80624e-23
ATP2B4	0.510014	1.87127	-1.87477	3.50287	1.88325e-15	5.85445e-14
PIK3C2B	0.17368	0.490816	-1.4972	1.7686	1.03037e-07	9.47715e-07
NFASC	0.0880939	0.00733262	3.56192	0.119734	9.07581e-13	1.94782e-11
LEMD1	1.96556	0	9.44263	0.136391	1.53014e-19	7.38115e-18
ELK4	0.581261	1.41374	-1.28191	3.6076	2.00309e-08	2.117e-07
RASSF5	0.111166	0.342878	-1.62128	0.69006	2.79021e-06	1.87656e-05
CD46	0.764021	1.94483	-1.34774	4.39428	9.78396e-10	1.29232e-08
G0S2	58.8619	128.79	-1.12957	6.36145	7.2844e-08	6.92784e-07
UTP25	2.71015	5.70295	-1.07326	5.45371	4.20943e-07	3.42361e-06
SLC30A1	26.3447	1.84389	3.83632	6.37753	2.48075e-59	1.19293e-56
ATF3	104.002	3.64117	4.83578	7.74998	4.06973e-87	6.95834e-84
FLVCR1	1.98548	4.71981	-1.24905	4.43029	1.23579e-08	1.36612e-07
PROX1	0.254134	0.0730289	1.7944	0.604847	6.84811e-07	5.33293e-06
CENPF	11.2761	56.9017	-2.33518	8.73179	1.84874e-27	1.812e-25
GPATCH2	7.63749	3.13144	1.28618	5.575	1.557e-09	1.98009e-08
ZC3H11B	0.118468	0.296964	-1.32124	0.0234479	0.000896798	0.00322428
IARS2	10.3812	25.6496	-1.30491	6.21959	6.14545e-10	8.41337e-09
DUSP10	1.48567	0.147126	3.32682	1.25372	1.74839e-19	8.35535e-18
LBR	5.45062	13.2253	-1.27873	5.73738	1.64427e-09	2.08419e-08
TMEM63A	0.765811	1.73051	-1.17584	3.69477	2.24337e-07	1.93287e-06
CDC42BPA	1.76448	5.17241	-1.55148	5.6262	4.06419e-13	9.32038e-12
ZNF678	0.207774	0.419891	-1.01384	1.50192	0.000455393	0.00178356
H2AC25	20.3975	10.1171	1.01148	4.82211	2.74622e-06	1.85102e-05
ACTA1	0.868413	0.109178	2.9775	0.303925	2.15421e-11	3.64675e-10
ABCB10	1.32723	2.94184	-1.14789	3.1924	9.44173e-07	7.12203e-06
URB2	0.888294	2.99062	-1.75077	3.54094	6.81199e-14	1.75289e-12
TTC13	0.767038	2.08605	-1.44257	2.59376	7.35605e-09	8.39102e-08
MAP3K21	2.16737	4.47734	-1.04657	4.72672	1.28807e-06	9.41608e-06
TARBP1	0.512361	1.58253	-1.62628	3.03837	1.75377e-11	3.00523e-10
GPR137B	1.2137	0.383113	1.66028	0.931274	7.11202e-07	5.5189e-06
ERO1B	0.818856	0.338459	1.27415	3.16242	7.80854e-08	7.37164e-07
HEATR1	3.18049	9.0027	-1.50101	5.78717	1.86998e-12	3.82649e-11
MTR	0.852409	2.6854	-1.65534	5.09098	3.03396e-14	8.09126e-13
CHML	0.960895	3.7733	-1.97295	4.20419	4.48737e-18	1.86123e-16
EXO1	4.0557	12.1714	-1.5853	5.07	3.01083e-13	7.05184e-12
AKT3	0.282123	0.599785	-1.08764	2.88184	5.79267e-06	3.6652e-05
KIF26B	0.165979	0.0613609	1.43259	0.765415	2.73236e-05	0.000145992
ZNF669	6.58119	3.04592	1.11109	3.26205	2.02988e-06	1.40956e-05
ZNF124	1.39546	0.550242	1.34174	2.41959	1.76891e-07	1.55188e-06
NLRP3	0.244704	0.0765695	1.66821	-0.278717	0.000294925	0.00121225
ZNF672	12.0963	28.5873	-1.24075	6.25035	3.78964e-09	4.53813e-08
ZMYND11	5.96744	12.4154	-1.05692	6.89276	4.03779e-07	3.30322e-06
IDI1	37.9305	16.1094	1.23542	6.85908	3.74161e-09	4.48411e-08
KLF6	5.08727	1.40161	1.85945	4.32116	2.30082e-16	8.01017e-15
TASOR2	4.18576	13.5237	-1.69187	6.65027	1.58486e-15	4.97711e-14
PFKFB3	28.8095	11.4288	1.33384	6.94339	2.10292e-10	3.0963e-09
UPF2	22.6921	50.1696	-1.14461	7.74335	3.75958e-08	3.77626e-07
DHTKD1	1.31793	2.64618	-1.00533	3.39614	1.23922e-05	7.25636e-05
FRMD4A	0.395228	0.934589	-1.24123	3.29475	9.89888e-08	9.1651e-07
FAM107B	23.4839	10.9403	1.10199	6.91738	1.3185e-07	1.1865e-06
MEIG1	0.941571	0.142051	2.71145	-0.217821	1.17539e-07	1.06519e-06
FAM171A1	9.34774	19.7172	-1.07671	5.92614	3.18401e-07	2.66715e-06
C1QL3	0.208495	0.525159	-1.32759	-0.14152	0.00139798	0.00473835
TRDMT1	0.0724778	0.158129	-1.12344	0.860784	0.000660471	0.00247343
MRC1	0.253247	0	8.80467	-0.457272	1.70595e-13	4.16025e-12
SKIDA1	0.173516	0.0814415	1.08712	-0.133651	0.0120505	0.0303423
BMI1	11.3696	28.45	-1.3232	6.45173	3.2785e-10	4.68427e-09
OTUD1	1.52588	0.299069	2.34765	1.62591	2.63137e-14	7.06657e-13
THNSL1	3.55042	14.6385	-2.04347	5.12468	2.2602e-20	1.19931e-18
ANKRD26	0.805071	1.62711	-1.01492	4.0468	4.6262e-06	2.99235e-05
BAMBI	5.13539	0.802101	2.67653	2.68419	8.0471e-23	5.33745e-21
MAP3K8	7.78372	0.842613	3.20624	3.93084	3.242e-37	5.66909e-35
ARHGAP12	2.71042	6.45073	-1.25079	4.76851	8.18416e-09	9.26695e-08
KIF5B	70.7508	150.189	-1.08596	9.33996	1.55796e-07	1.38497e-06
FZD8	0.478632	0.205395	1.2176	0.531182	0.000674933	0.00252207
ZNF248	0.694217	1.73635	-1.3221	3.15213	2.4281e-08	2.53484e-07
ZNF25	0.753871	1.74035	-1.20624	2.41683	1.59274e-06	1.13521e-05
ZNF33A	2.85105	6.27237	-1.13741	5.10676	1.05129e-07	9.64652e-07
ZNF37A	4.45465	11.7698	-1.40167	6.74184	2.72504e-11	4.53328e-10
ZNF33B	1.4931	3.70737	-1.31188	4.43522	2.44844e-09	3.01412e-08
SYT15	0.0661796	0.159748	-1.26611	-0.243615	0.00405285	0.0118972
SYT15B	0.0276773	0.0890786	-1.67737	-0.483693	0.000425204	0.00167899
ASAH2	0.281026	0.578389	-1.04027	1.66109	0.000204983	0.000877653
ASAH2B	0.807567	1.821	-1.17262	3.09572	7.05379e-07	5.47647e-06
UBE2D1	27.1211	6.15522	2.13938	5.85738	8.39718e-23	5.49854e-21
SLC16A9	1.00071	2.04395	-1.02982	2.68307	2.36649e-05	0.00012845
ARID5B	0.890059	0.207725	2.09743	2.28696	2.01882e-14	5.49834e-13
EGR2	2.35313	0.126225	4.21195	2.22599	2.23064e-35	3.43252e-33
DNA2	1.28575	2.80275	-1.12387	3.33618	1.16003e-06	8.59028e-06
CCAR1	36.0171	72.2327	-1.00396	8.35744	1.24254e-06	9.13533e-06
COL13A1	0.269488	0.0880892	1.61037	1.0859	7.17986e-07	5.56593e-06
LRRC20	0.558514	1.43423	-1.35933	1.86464	6.03367e-07	4.76398e-06
SPOCK2	0.168138	0.0162344	3.33617	-0.60665	6.37385e-08	6.11476e-07
DDIT4	41.3278	1.20281	5.10102	5.49597	5.55667e-83	6.57739e-80
PLA2G12B	1.52862	0	9.66689	0.348202	3.40354e-22	2.0866e-20
USP54	0.504189	1.51376	-1.58555	3.38634	1.51538e-11	2.63191e-10
KAT6B	0.861007	2.04315	-1.24661	5.56116	4.45966e-09	5.26268e-08
NUTM2B	0.250102	0.0306971	3.0027	-0.357952	1.9177e-08	2.04077e-07
NUTM2E	0.460978	0.0710256	2.69063	0.867444	6.18226e-13	1.36685e-11
CDHR1	0.153269	0	8.65564	-0.593744	1.49345e-13	3.6829e-12
NUTM2D	0.394545	0.0937378	2.06852	0.816014	8.17158e-09	9.25952e-08
IFIT2	0.0796614	0.240364	-1.58507	-0.461086	0.000793692	0.00289965
IFIT3	0.263545	0.661812	-1.32646	1.24837	1.28964e-05	7.49999e-05
IFIT5	2.2135	4.94441	-1.15923	3.96967	2.04862e-07	1.78103e-06
KIF20B	4.93713	17.4753	-1.82348	6.26716	1.5083e-17	5.8908e-16
ANKRD1	4.6085	1.4813	1.63635	2.46422	3.0959e-10	4.44389e-09
CPEB3	0.954665	0.154285	2.62649	2.15917	1.09288e-19	5.34438e-18
KIF11	15.136	32.2182	-1.08987	6.97775	1.74516e-07	1.53542e-06
MYOF	3.3462	9.10603	-1.44421	5.72482	1.19168e-11	2.10053e-10
PLCE1	0.0863471	0.300215	-1.79649	2.40046	5.44924e-12	1.02011e-10
NOC3L	20.6651	41.8872	-1.01929	7.12566	9.70618e-07	7.30361e-06
SORBS1	0.771736	0.216393	1.83318	2.46735	3.00504e-12	5.87567e-11
ENTPD1	1.54511	3.2458	-1.07076	5.104	5.3809e-07	4.29245e-06
CC2D2B	0.0742409	0.182653	-1.29433	0.00528681	0.00115793	0.00402489
ZNF518A	0.785754	2.23358	-1.5069	4.09037	1.84974e-11	3.15913e-10
LCOR	0.690436	1.80768	-1.38843	5.22175	1.09427e-10	1.69402e-09
FRAT1	0.912025	0.235875	1.94602	0.664083	8.1531e-08	7.64999e-07
FRAT2	9.24041	3.31781	1.47736	3.81646	1.05213e-10	1.63537e-09
GOT1	17.7621	7.60343	1.22395	4.94522	1.56116e-08	1.69655e-07
ABCC2	0.909688	0.0630231	3.84344	1.96071	1.63094e-29	1.83189e-27
SCD	18.1999	43.0745	-1.24288	7.32842	2.6761e-09	3.28126e-08
SLF2	1.39809	4.03264	-1.52804	4.58218	4.05608e-12	7.82143e-11
SFXN3	2.20118	5.12475	-1.21897	4.10418	4.33765e-08	4.29522e-07
HPS6	2.37179	6.09266	-1.36069	3.51154	3.70643e-09	4.4454e-08
PPRC1	5.07639	10.4672	-1.04393	5.56732	8.08025e-07	6.19526e-06
C10orf95	0.938366	1.91116	-1.02466	1.0894	0.000994692	0.00352599
SH3PXD2A	0.690805	1.58543	-1.19823	3.77899	1.09792e-07	1.00147e-06
SLK	12.1042	30.3242	-1.32493	7.42636	2.39103e-10	3.49081e-09
CFAP43	1.85831	0.148318	3.64357	2.86635	2.54453e-36	4.25601e-34
ITPRIP	2.15798	1.00475	1.10253	3.53609	1.51498e-06	1.08481e-05
ADD3	1.86432	4.06289	-1.12367	4.27873	3.31427e-07	2.76123e-06
SMC3	16.8988	44.2885	-1.39001	8.8899	2.68507e-11	4.47162e-10
GPAM	1.49313	3.32329	-1.15411	4.56393	1.20257e-07	1.08726e-06
NRAP	0.372335	0	9.48742	0.178578	4.37684e-20	2.24503e-18
CASP7	10.5307	4.21741	1.32001	4.73882	1.52349e-09	1.94229e-08
DCLRE1A	1.66403	4.49898	-1.43456	3.8224	2.74568e-10	3.97091e-09
NHLRC2	0.905831	2.30236	-1.34555	4.17241	1.44806e-09	1.85072e-08
ABLIM1	2.55094	6.863	-1.42771	5.58723	2.19659e-11	3.71034e-10
ENO4	0.176267	0.400936	-1.18138	-0.0696568	0.00404431	0.0118858
SLC18A2	0.187972	0.668002	-1.82541	0.842464	7.96067e-08	7.49228e-07
NANOS1	0.868615	0.038828	4.45778	0.926739	2.08081e-22	1.33973e-20
BAG3	460.625	30.5543	3.9141	9.39289	7.32997e-65	4.02834e-62
SEC23IP	3.57149	7.16111	-1.00358	5.4014	2.21943e-06	1.52945e-05
WDR11	0.679928	1.75779	-1.36995	3.70912	1.85606e-09	2.32771e-08
PLEKHA1	0.424874	0.860961	-1.01855	3.14816	1.47656e-05	8.44123e-05
HMX3	0.393396	0.182616	1.10281	-0.189421	0.00921389	0.0239985
DOCK1	3.04744	7.80946	-1.35752	5.46683	1.99905e-10	2.95215e-09
MKI67	23.9161	114.853	-2.26372	9.79971	4.21707e-26	3.751e-24
PWWP2B	1.00084	2.43553	-1.28208	2.19485	8.78019e-07	6.68198e-06
SPRN	0.250211	0.701916	-1.48473	0.629966	2.28023e-05	0.00012447
SCART1	0.0551496	0.148251	-1.42101	-0.139174	0.00106592	0.00374056
MUC5AC	0.0938171	0	9.12122	-0.16448	3.93677e-16	1.31694e-14
DUSP8	0.851116	0.172953	2.29504	1.38465	1.32451e-12	2.77677e-11
KRTAP5-2	0.924727	0.116258	2.96348	-0.62822	5.63142e-07	4.47605e-06
IFITM10	0.256196	0.0433979	2.54472	-0.352913	4.13724e-07	3.37381e-06
IGF2	0.165773	0.0072755	4.43412	-0.541343	2.60031e-10	3.7713e-09
ENSG00000284779	0.391471	0.0181722	4.3534	-0.612237	1.05991e-09	1.38926e-08
CDKN1C	0.772952	0.10482	2.86843	0.211832	2.40176e-10	3.50316e-09
CARS1	24.2187	11.0254	1.13526	7.46709	5.05337e-08	4.9435e-07
FHIP1B	0.259774	0.605055	-1.21784	1.05412	9.55787e-05	0.000445282
DNHD1	0.905253	0.366841	1.30282	3.64963	1.34569e-08	1.47692e-07
ZNF214	0.246273	0.508824	-1.04519	0.987673	0.000946542	0.00338179
NLRP14	0.288083	0.0409054	2.793	-0.53049	5.18846e-07	4.15834e-06
TRIM66	0.143065	0.424543	-1.56805	2.22786	2.32175e-09	2.87196e-08
SCUBE2	0.193507	0.00648749	4.82184	-0.195515	1.87074e-13	4.53339e-12
SBF2	0.564523	1.24034	-1.13549	4.71707	1.6042e-07	1.42362e-06
ADM	54.9253	6.37306	3.10716	6.15667	2.50475e-42	5.92972e-40
DKK3	0.268375	0.652167	-1.28021	2.46833	3.42985e-07	2.84674e-06
TEAD1	1.19166	3.29437	-1.46682	4.58658	2.47244e-11	4.14444e-10
FAR1	2.32423	5.31562	-1.19335	4.87481	3.26258e-08	3.31994e-07
PDE3B	0.452037	1.08221	-1.259	3.16162	9.49137e-08	8.80369e-07
PIK3C2A	2.46568	6.55884	-1.41134	5.37752	4.27448e-11	6.90922e-10
NCR3LG1	1.53991	6.09036	-1.98336	4.60292	8.4886e-19	3.75352e-17
TPH1	0.114081	0.270785	-1.2433	0.169532	0.00145512	0.00491795
E2F8	1.07849	2.31405	-1.10091	2.81647	4.91521e-06	3.16333e-05
NAV2	0.619362	2.234	-1.85045	4.43655	1.53638e-16	5.39767e-15
BDNF	0.781951	0.214949	1.86124	1.97355	4.01256e-11	6.51321e-10
DCDC1	0.229132	0.0790133	1.53334	1.06479	2.42014e-06	1.65222e-05
CCDC73	0.56726	0.10533	2.42467	1.35735	1.1136e-13	2.78635e-12
QSER1	1.95283	5.91735	-1.59925	5.42455	1.23352e-13	3.0814e-12
KIAA1549L	0.23616	0.793457	-1.74745	2.80188	2.00639e-12	4.04644e-11
FBXO3	1.50904	3.09538	-1.03637	4.84224	1.48635e-06	1.06679e-05
ABTB2	5.15087	2.22549	1.21048	4.20294	5.1168e-08	4.99792e-07
FJX1	1.55764	3.99762	-1.35909	2.74672	2.94089e-08	3.01094e-07
ZNF408	5.93697	1.75963	1.75386	3.47241	1.31038e-13	3.26281e-12
CKAP5	15.8448	39.9064	-1.33259	7.895	1.75634e-10	2.62388e-09
NUP160	2.61947	6.87774	-1.39254	5.34878	7.72189e-11	1.21497e-09
PTPRJ	1.07504	2.22924	-1.05195	4.01068	2.16988e-06	1.49798e-05
ENSG00000254979	0.806971	0.0695683	3.51138	0.0756143	1.96565e-12	3.98615e-11
SLC43A3	0.395769	0.03453	3.49413	0.0605973	2.89761e-12	5.67282e-11
ENSG00000288534	7.03909	14.1622	-1.00854	6.0481	1.56985e-06	1.12045e-05
CTNND1	2.3532	5.86314	-1.31698	5.96629	4.85357e-10	6.7104e-09
LPXN	0.611143	0.168596	1.85058	0.035819	1.43295e-05	8.2308e-05
FAM111B	3.03712	7.47913	-1.29995	4.34706	3.83623e-09	4.59035e-08
FAM111A	1.14239	2.68918	-1.23481	3.79323	4.44536e-08	4.39058e-07
PPP1R32	0.439743	0.15164	1.52841	-0.378651	0.00133912	0.00456095
AHNAK	7.7021	28.2228	-1.87352	8.44989	8.94004e-19	3.94182e-17
INTS5	0.445849	0.989169	-1.14807	1.25716	0.000134817	0.000605888
CSKMT	1.36602	0.628459	1.11894	1.69484	7.5361e-05	0.000360029
NXF1	29.7275	6.84088	2.11947	6.82435	7.01648e-23	4.69433e-21
SLC3A2	40.6508	18.6384	1.12498	7.56645	6.52448e-08	6.2437e-07
SPINDOC	23.1202	10.742	1.10582	5.53616	1.89556e-07	1.65451e-06
STIP1	423.068	174.414	1.27837	10.4248	7.54283e-10	1.01282e-08
ZFPL1	4.85996	1.69136	1.52223	3.36284	1.16659e-10	1.79516e-09
TMEM262	1.58575	0.514085	1.62375	2.16152	1.78262e-09	2.23926e-08
SIPA1	0.560222	1.19024	-1.08632	2.03718	3.66013e-05	0.000189509
CLCF1	3.71878	1.59993	1.216	2.30617	2.34885e-06	1.6064e-05
CARNS1	0.220323	0.0641861	1.77106	-0.203601	0.00011673	0.000531904
LRP5	1.34136	3.89384	-1.53716	4.01864	9.694e-12	1.73253e-10
SMIM38	0.416971	0.192152	1.11561	0.840119	0.00078831	0.00288273
MYEOV	1.50136	3.24207	-1.11007	2.66141	5.88333e-06	3.71492e-05
CCND1	24.2664	48.6492	-1.00344	7.43969	1.36022e-06	9.88713e-06
DHCR7	1.35281	2.76659	-1.03192	3.82771	4.1044e-06	2.68075e-05
RELT	8.62652	2.41593	1.836	5.09726	7.08881e-17	2.55463e-15
UCP3	0.445222	0.140179	1.66106	0.0553803	4.89418e-05	0.000244836
NEU3	1.27224	4.13071	-1.6987	4.28593	3.49427e-14	9.25471e-13
SERPINH1	34.4149	7.23864	2.24917	7.0322	2.0823e-25	1.72271e-23
MAP6	0.379831	0	9.67981	0.360451	2.29441e-22	1.44698e-20
DGAT2	0.0708501	0.292711	-2.0409	0.549675	2.93426e-08	3.00815e-07
GVQW3	0.0449833	0.118925	-1.39967	0.748319	2.76171e-05	0.000147177
RSF1	4.53885	9.49776	-1.06523	6.77307	3.36392e-07	2.79654e-06
AAMDC	8.26604	3.26285	1.34066	3.48871	8.19756e-09	9.26849e-08
ANKRD42	17.9939	6.93492	1.3755	6.39599	7.26884e-11	1.15194e-09
DLG2	0.0557437	0.0276488	1.00886	0.302797	0.00640699	0.0175866
CREBZF	3.0205	7.18816	-1.25073	5.27501	4.78857e-09	5.61635e-08
HIKESHI	4.85603	1.30242	1.89789	3.41177	2.41365e-15	7.39867e-14
CCDC81	1.47887	0.137299	3.42294	1.90735	1.30944e-25	1.11325e-23
CHORDC1	73.6138	21.2619	1.79169	9.04052	2.05298e-17	7.85853e-16
AMOTL1	0.103075	0.383581	-1.89283	1.3024	1.24886e-09	1.6122e-08
ENDOD1	0.240808	0.90545	-1.90797	1.42813	2.97208e-10	4.27824e-09
SESN3	0.686184	0.260494	1.39639	2.34261	7.99229e-08	7.51745e-07
CEP126	0.0735459	0.161678	-1.13258	0.000900347	0.00547566	0.0153537
MMP10	5.97542	0	11.8018	2.41758	5.48668e-58	2.41226e-55
MMP1	10.2107	0.0949429	6.73271	3.82758	1.23194e-80	1.18482e-77
MMP3	1.59157	0	9.97017	0.63681	3.95088e-26	3.55533e-24
DYNC2H1	0.294123	1.1879	-2.0132	3.47839	2.83658e-17	1.06722e-15
AASDHPPT	2.59409	5.30473	-1.03192	4.56927	2.04878e-06	1.42204e-05
ALKBH8	3.29704	6.64178	-1.01025	4.48541	3.48069e-06	2.30767e-05
ATM	0.21932	0.751652	-1.77668	4.25146	2.96794e-15	8.97263e-14
POGLUT3	1.54525	3.24896	-1.07193	4.07651	1.28143e-06	9.38087e-06
EXPH5	0.244039	0.513066	-1.0712	2.06208	4.76512e-05	0.000239391
DDX10	10.1317	20.5067	-1.0172	8.11208	9.19457e-07	6.95605e-06
SIK2	0.639077	1.46791	-1.19932	3.36337	2.28017e-07	1.96018e-06
CRYAB	0.706822	0.0118484	5.82047	0.7275	1.35156e-24	1.02959e-22
DIXDC1	0.523273	1.48184	-1.50113	3.08518	3.60384e-10	5.09237e-09
USP28	1.40541	3.54951	-1.33632	3.84603	3.48941e-09	4.20478e-08
CENATAC	8.58841	3.04152	1.49742	4.89667	7.24282e-12	1.32682e-10
HINFP	2.49949	1.18137	1.08098	4.18631	1.06095e-06	7.94058e-06
CBL	0.930061	2.23172	-1.26253	4.21367	1.19768e-08	1.32684e-07
ARHGEF12	3.12621	6.88659	-1.13934	6.96255	4.87851e-08	4.78461e-07
TBCEL	1.18721	2.56584	-1.11159	3.72317	8.56015e-07	6.53715e-06
UBASH3B	1.05241	2.20978	-1.06996	3.87312	1.67036e-06	1.18177e-05
MSANTD2	0.636557	1.31295	-1.0437	2.15471	6.00556e-05	0.00029319
FEZ1	0.14091	0.022304	2.64234	-0.274139	1.29632e-07	1.16722e-06
CDON	0.0562136	0.144825	-1.363	1.02445	2.02124e-05	0.0001116
ZBTB44	0.849277	1.7602	-1.0512	3.8506	2.76807e-06	1.86411e-05
IGSF9B	0.218254	0.727672	-1.73652	3.08279	6.96113e-13	1.53224e-11
NCAPD3	3.11592	6.41195	-1.04107	6.47748	6.47853e-07	5.08371e-06
SLC6A13	0.533004	0.0122533	5.3653	0.30183	7.44104e-19	3.33827e-17
PRMT8	0.483865	0.229703	1.07338	1.28825	0.0004331	0.00170536
AKAP3	0.14664	0.424761	-1.52923	0.113153	0.000112166	0.000513846
SCNN1A	0.322563	0.0707838	2.18015	0.289471	7.95389e-08	7.49048e-07
TAPBPL	5.91159	0.896954	2.71918	3.45037	3.42277e-27	3.33352e-25
VAMP1	8.12796	1.2004	2.75846	3.93837	8.09147e-30	9.15526e-28
CHD4	36.2238	73.4978	-1.02076	9.446	7.90433e-07	6.06946e-06
ACRBP	0.359484	0.0553878	2.67549	-0.625401	2.72407e-06	1.8377e-05
PIANP	0.511882	0.174253	1.54975	0.248426	8.23172e-05	0.000388796
GNB3	0.300799	0.922733	-1.61435	1.09186	3.7754e-07	3.10507e-06
PTPN6	0.417095	0.0415178	3.31032	0.287394	1.39085e-12	2.90398e-11
C1S	0.493346	0.216236	1.18866	1.58728	3.67994e-05	0.000190471
CD163	0.185197	0	8.5185	-0.718486	1.97336e-12	3.99028e-11
SLC2A3	1.89189	0.752761	1.3291	3.27125	1.72774e-08	1.8618e-07
GABARAPL1	3.54457	1.15449	1.61774	3.26171	1.44504e-11	2.51826e-10
DUSP16	3.75081	1.83338	1.03253	4.32014	2.62839e-06	1.7794e-05
ATF7IP	1.4489	2.95541	-1.02829	4.85652	1.7441e-06	1.23055e-05
GUCY2C	0.477947	0.161269	1.56323	0.487841	2.29452e-05	0.000125029
PLEKHA5	0.477932	1.09913	-1.20135	4.83798	2.7475e-08	2.828e-07
GYS2	0.395385	0.00808816	5.45983	-0.476481	5.18276e-12	9.73777e-11
C2CD5	1.12169	3.10375	-1.46798	3.83863	1.06126e-10	1.64624e-09
ITPR2	0.449072	1.33631	-1.57278	3.63717	8.91926e-12	1.60902e-10
BMAL2	3.05802	6.3234	-1.048	5.03876	9.56745e-07	7.20979e-06
ERGIC2	4.54355	9.29426	-1.03244	5.33419	1.17588e-06	8.68675e-06
IPO8	12.6561	31.7068	-1.32493	7.23899	2.48455e-10	3.61363e-09
RESF1	1.41299	3.38339	-1.25945	3.99709	1.75462e-08	1.88417e-07
PKP2	0.619691	1.75863	-1.5044	3.61597	6.5068e-11	1.0333e-09
ALG10	0.0922637	0.284576	-1.61761	-0.277523	0.000294925	0.00121225
ALG10B	0.045916	0.120071	-1.38176	-0.0460688	0.000770035	0.00282395
GXYLT1	3.39521	6.89092	-1.02111	5.26918	1.57771e-06	1.12553e-05
PUS7L	1.56151	3.71177	-1.24905	5.20864	5.25893e-09	6.11674e-08
ANO6	3.22002	6.64627	-1.0454	5.44369	8.23886e-07	6.30744e-06
ARID2	0.755217	1.73498	-1.1997	3.95204	8.51375e-08	7.96411e-07
ADCY6	0.949402	2.39924	-1.33717	3.82747	3.37728e-09	4.08565e-08
CACNB3	0.370366	0.87584	-1.24079	2.16605	2.11663e-06	1.46517e-05
RND1	3.96617	0.289715	3.7716	3.0848	1.16565e-39	2.42392e-37
RHEBL1	8.0251	3.06181	1.38947	2.86128	1.55514e-08	1.6912e-07
CSRNP2	6.93513	2.64924	1.38815	4.65132	2.41887e-10	3.52478e-09
GALNT6	4.18046	11.7965	-1.49653	5.87571	2.03311e-12	4.08427e-11
SLC4A8	0.687499	1.67258	-1.28244	4.40431	5.39498e-09	6.27023e-08
NR4A1	1.84236	0.270822	2.7643	2.96086	2.02581e-25	1.68504e-23
ATG101	61.6424	21.675	1.50785	7.0571	8.35005e-13	1.80718e-11
TNS2	0.830274	0.300298	1.46606	2.19147	3.02607e-08	3.09609e-07
MFSD5	0.700437	1.44922	-1.04774	1.49071	0.000290372	0.00119664
ESPL1	1.04723	2.67414	-1.35223	4.04966	1.56114e-09	1.98371e-08
ZC3H10	0.314204	0.70871	-1.17259	2.10737	7.90032e-06	4.83958e-05
SMARCC2	12.312	31.4074	-1.35101	7.64874	1.04255e-10	1.62213e-09
PAN2	1.50254	0.649706	1.20904	2.98185	4.67455e-07	3.77794e-06
IL23A	4.33329	0.926829	2.22203	1.66442	3.54296e-13	8.19836e-12
MYO1A	0.396888	0	9.23066	-0.0624185	2.68427e-17	1.01738e-15
NEMP1	2.22902	4.85428	-1.12267	4.34516	3.02368e-07	2.54253e-06
LRP1	0.275697	0.590719	-1.09899	3.18079	2.77187e-06	1.86586e-05
NDUFA4L2	0.937456	0.259675	1.84783	0.802377	1.62543e-07	1.43996e-06
STAC3	1.01975	0.472417	1.10779	0.69542	0.00104733	0.00369218
MARS1	17.1836	6.41747	1.42089	6.37506	1.80918e-11	3.0933e-10
DDIT3	191.572	6.46403	4.88882	7.01686	1.77548e-86	2.73212e-83
ENSG00000285133	256.82	5.9418	5.42708	3.79525	3.60087e-68	2.30876e-65
SLC16A7	0.0628722	0.214367	-1.76611	0.946632	6.42425e-08	6.15544e-07
MSRB3	0.226874	0.466898	-1.03992	1.38014	0.000366551	0.00146964
IRAK3	0.108937	0	8.48943	-0.744813	3.33429e-12	6.4783e-11
CAND1	4.00793	10.1014	-1.33359	6.58241	2.2985e-10	3.3653e-09
DYRK2	0.852895	2.04504	-1.26138	3.78148	2.43016e-08	2.53527e-07
FRS2	6.47996	2.73012	1.2469	5.06321	7.56744e-09	8.61938e-08
BEST3	0.326388	0.0909061	1.83924	0.582379	4.95797e-07	3.99232e-06
BBS10	0.519144	1.15114	-1.1476	1.59096	4.84214e-05	0.000242944
CSRP2	18.2572	4.22725	2.11054	6.03896	2.21114e-22	1.41771e-20
CEP290	0.838192	3.3773	-2.01037	5.72765	2.64286e-20	1.39163e-18
TMTC3	1.35222	3.03699	-1.16708	4.00992	1.58124e-07	1.40405e-06
KITLG	3.38784	0.65355	2.37315	3.657	1.19548e-22	7.79494e-21
BTG1	5.91808	0.931657	2.66647	4.06232	1.27181e-28	1.37821e-26
EEA1	3.11936	11.7965	-1.91894	6.24259	3.77598e-19	1.74489e-17
CEP83	2.85768	7.9425	-1.47461	5.22457	8.48791e-12	1.53661e-10
SLC17A8	0.388125	0	9.14005	-0.146952	2.50387e-16	8.60242e-15
GAS2L3	0.588862	1.26388	-1.10134	2.78875	5.7785e-06	3.65773e-05
UTP20	2.78947	10.24	-1.87605	6.03044	2.43551e-18	1.03529e-16
GNPTAB	0.608206	1.78462	-1.55251	3.55088	2.22342e-11	3.75154e-10
EID3	5.75533	0.460722	3.63716	2.21426	5.19412e-30	5.96471e-28
WASHC4	1.3745	3.6084	-1.39221	4.2628	3.45776e-10	4.90849e-09
POLR3B	2.7691	6.22079	-1.1675	4.42373	1.00102e-07	9.24593e-07
ABTB3	0.212228	0.0558263	1.91954	0.170325	2.508e-06	1.70766e-05
SELPLG	1.17998	0.129468	3.17775	0.937399	3.97248e-16	1.326e-14
SSH1	1.30078	3.12917	-1.26627	5.01035	4.34695e-09	5.14941e-08
USP30	2.1572	0.9656	1.15919	3.01645	1.25251e-06	9.20279e-06
FAM222A	1.83284	0.379218	2.27082	2.20862	5.44195e-16	1.78552e-14
TCHP	9.44894	19.4664	-1.04273	7.03267	5.58347e-07	4.44253e-06
GIT2	1.6595	3.82895	-1.2061	5.215	1.66158e-08	1.7968e-07
IFT81	1.61515	4.61909	-1.51569	4.4495	7.26906e-12	1.33004e-10
HVCN1	0.348538	0.0641685	2.42667	-0.29097	1.94744e-06	1.35844e-05
NAA25	2.31437	5.83596	-1.33424	5.33558	4.35552e-10	6.0764e-09
HECTD4	0.473438	1.07348	-1.18081	4.07467	1.1051e-07	1.00682e-06
OAS3	0.346143	1.12366	-1.69829	3.7318	1.65419e-13	4.05976e-12
TBX3	10.144	0.907221	3.48232	5.04511	1.74211e-47	5.58491e-45
RNFT2	0.14131	0.320636	-1.17987	0.84313	0.000353354	0.00142303
CIT	0.926895	3.23795	-1.80449	5.897	4.21195e-17	1.55802e-15
GCN1	5.41805	13.0972	-1.27337	6.48313	1.38559e-09	1.77827e-08
SETD1B	1.32145	2.79184	-1.07889	4.13999	1.08867e-06	8.13623e-06
CFAP251	0.078398	0.0253448	1.62179	-0.219621	0.000289093	0.00119232
RSRC2	175.475	78.2923	1.16432	10.1159	1.92477e-08	2.04547e-07
KNTC1	0.665647	1.35428	-1.02441	3.51985	6.7941e-06	4.22585e-05
SBNO1	5.14267	11.4629	-1.15634	6.53019	3.44643e-08	3.49135e-07
DNAH10	0.48559	0.214573	1.17759	2.52258	2.7454e-06	1.85102e-05
ZNF664	14.3125	29.3452	-1.03582	7.11298	6.52477e-07	5.11478e-06
RFLNA	0.74922	1.91859	-1.35554	2.15039	2.6234e-07	2.22786e-06
UBC	1988.4	432.111	2.20213	12.2039	6.12287e-25	4.78268e-23
ZNF605	2.60427	8.23851	-1.6614	5.87568	7.76932e-15	2.24726e-13
ZNF10	5.95893	2.08301	1.51615	4.48209	8.46007e-12	1.53338e-10
ENSG00000256825	24.5795	8.04078	1.61179	4.49053	4.47299e-13	1.0137e-11
MPHOSPH8	28.2689	60.3787	-1.09481	7.76564	1.37652e-07	1.23437e-06
SKA3	11.071	22.1455	-1.00017	5.63876	2.18087e-06	1.50422e-05
FGF9	0.333137	0.107219	1.63003	0.176282	6.46612e-05	0.000313684
SACS	0.456187	1.55903	-1.7727	4.76234	1.03805e-15	3.3209e-14
PARP4	6.38348	16.153	-1.33932	6.09005	2.36639e-10	3.46141e-09
RASL11A	2.23349	0.257674	3.11014	1.7418	1.16824e-21	6.9409e-20
SLC46A3	0.193937	0.53698	-1.46558	0.497528	3.70027e-05	0.00019133
MTUS2	0.127386	0.0184495	2.76451	-0.553624	7.85153e-07	6.03795e-06
HSPH1	96.3775	8.0796	3.57628	8.77589	5.15323e-56	2.08679e-53
BRCA2	0.331453	0.946039	-1.51252	3.2081	1.88525e-10	2.79751e-09
PDS5B	4.15514	9.83475	-1.24295	6.52781	3.24113e-09	3.93642e-08
RFXAP	1.62378	3.40147	-1.06621	2.54393	1.69384e-05	9.53009e-05
NHLRC3	0.601557	1.38718	-1.20475	2.67891	9.92345e-07	7.45615e-06
KBTBD6	0.312748	1.16219	-1.89188	1.95766	1.04273e-11	1.85555e-10
MTRF1	4.1103	1.48216	1.47107	3.43395	3.30651e-10	4.71553e-09
AKAP11	1.34683	6.55718	-2.28325	5.29286	9.67457e-25	7.44362e-23
LACC1	2.43323	6.72084	-1.46552	4.35947	3.77758e-11	6.17741e-10
KCTD4	0.750398	0	9.08282	-0.200199	6.20214e-16	2.0263e-14
LRCH1	1.25578	3.63814	-1.53436	4.39878	4.40501e-12	8.39953e-11
RB1	1.49638	3.78981	-1.34039	4.09035	1.89736e-09	2.37371e-08
KPNA3	9.70811	19.7274	-1.02289	5.95816	1.15219e-06	8.54044e-06
DHRS12	0.390388	0.184051	1.08136	0.100012	0.00655998	0.0179365
ATP7B	0.140513	0.311602	-1.14813	2.10237	1.20832e-05	7.0941e-05
UTP14C	4.48766	10.0803	-1.16741	5.33283	4.24439e-08	4.21373e-07
NEK5	0.216758	0.445845	-1.03903	1.24598	0.000547773	0.00209941
SUGT1	8.62707	4.28436	1.00976	6.60816	1.35254e-06	9.83592e-06
DIAPH3	8.22387	17.4676	-1.08675	6.5679	2.05592e-07	1.78637e-06
KLF5	7.0136	1.15174	2.60551	3.9163	4.1979e-27	4.06272e-25
TBC1D4	2.20962	7.9682	-1.85028	5.3539	2.1423e-17	8.18009e-16
LMO7	4.27591	9.94339	-1.21747	6.67528	6.32445e-09	7.24651e-08
ENSG00000283208	1.22676	3.28273	-1.41969	3.79524	4.23356e-10	5.91699e-09
MYCBP2	0.753565	2.97453	-1.98074	5.99175	4.04504e-20	2.10287e-18
ENSG00000288716	6.66666	20.7344	-1.63186	0.241318	2.19602e-05	0.000120129
RBM26	6.90924	15.7996	-1.19325	6.84498	1.17942e-08	1.3085e-07
SPRY2	5.14831	1.68286	1.61265	3.46505	6.87196e-12	1.2644e-10
UGGT2	1.00358	2.22331	-1.14726	3.70987	3.9772e-07	3.25538e-06
DOCK9	0.33598	0.766143	-1.18877	3.05874	5.65401e-07	4.48936e-06
TPP2	1.39213	2.86328	-1.0403	5.53343	8.9339e-07	6.79223e-06
BIVM	0.874864	2.20333	-1.33219	3.61677	6.06779e-09	6.968e-08
EFNB2	27.9505	4.14991	2.75155	6.32932	6.67279e-35	1.01664e-32
IRS2	1.26759	0.334663	1.92016	2.72357	5.79109e-14	1.50529e-12
ING1	11.5487	3.37114	1.77628	5.5567	2.77923e-16	9.4408e-15
TUBGCP3	2.24656	4.70198	-1.06541	4.65611	8.84679e-07	6.72933e-06
ATP11A	1.04129	2.51353	-1.27117	4.64128	5.61427e-09	6.49567e-08
MCF2L	0.158111	0.425436	-1.42727	2.76235	5.57572e-09	6.46078e-08
ADPRHL1	1.09581	0.325916	1.74859	2.98078	1.20478e-12	2.53266e-11
GAS6	1.00978	2.0658	-1.0323	3.2145	9.8039e-06	5.90229e-05
SUPT16H	114.338	239.493	-1.06667	10.2535	2.48411e-07	2.11893e-06
SLC7A7	0.112347	0.227605	-1.01502	-0.0741967	0.013628	0.0336988
DHRS2	0.231781	0.0414434	2.47243	0.131875	1.90648e-08	2.03305e-07
REC8	0.173742	0.365274	-1.06871	0.100624	0.00655998	0.0179365
TSSK4	0.447552	1.53947	-1.77881	0.956227	5.1164e-08	4.99792e-07
DHRS1	0.191491	0.520012	-1.43844	0.84137	1.16939e-05	6.8813e-05
LTB4R	0.154363	0.366788	-1.24506	0.260571	0.00101524	0.00359221
SDR39U1	2.28565	5.11953	-1.16307	3.51161	3.69814e-07	3.04641e-06
HECTD1	1.89588	4.28597	-1.1767	6.05381	2.34422e-08	2.45394e-07
BAZ1A	25.1618	50.64	-1.00903	8.1888	1.11276e-06	8.2921e-06
TOGARAM1	0.194624	0.500105	-1.36024	1.85001	7.89317e-07	6.06391e-06
FANCM	0.160515	0.581192	-1.8553	2.82573	1.06351e-13	2.66971e-12
MIS18BP1	8.03642	17.6727	-1.13685	6.32861	6.08966e-08	5.86773e-07
NEMF	5.38699	12.0578	-1.16236	6.30224	3.1433e-08	3.20963e-07
TXNDC16	1.11037	0.444881	1.31834	1.90468	1.59039e-06	1.13406e-05
BMP4	1.18267	0.503786	1.2296	1.41826	3.36782e-05	0.000175794
WDHD1	3.64933	10.1971	-1.48233	5.46721	4.37122e-12	8.34544e-11
KTN1	21.1169	56.4362	-1.41821	9.41287	1.05906e-11	1.88144e-10
GPR135	0.120111	0.507378	-2.07333	0.67948	1.00842e-08	1.12691e-07
PCNX4	1.38561	3.29158	-1.24818	5.68864	3.97343e-09	4.74169e-08
SYNE2	0.396703	1.45485	-1.8745	4.9059	1.9683e-17	7.57206e-16
AKAP5	0.149095	0.325288	-1.12344	0.860784	0.000660471	0.00247343
FUT8	1.17325	2.50414	-1.09353	3.68463	1.37786e-06	9.98708e-06
EXD2	0.923174	2.12072	-1.19946	3.26036	2.90232e-07	2.44986e-06
LTBP2	0.946666	0.154632	2.61149	2.34334	1.8852e-20	1.01432e-18
PGF	10.6876	1.04358	3.35569	5.09284	5.13162e-45	1.38536e-42
MLH3	0.865867	2.10252	-1.27956	3.63624	1.95129e-08	2.06937e-07
FOS	66.1364	0.848562	6.28273	6.73873	7.51228e-117	3.8533e-113
ESRRB	0.192502	0.0043837	5.30548	-0.615031	9.12761e-11	1.4274e-09
ANGEL1	0.673386	1.63741	-1.28134	2.92004	9.43371e-08	8.76076e-07
CIPC	0.972519	2.14532	-1.14094	3.04411	1.43344e-06	1.03315e-05
ENSG00000259164	2.21457	5.60431	-1.33759	1.25617	1.08721e-05	6.45944e-05
VIPAS39	4.02206	1.74475	1.20454	3.42197	2.07891e-07	1.8043e-06
AHSA1	387.707	167.963	1.20681	9.67598	6.03354e-09	6.93384e-08
STON2	0.115896	0.00399652	4.78127	-0.232079	4.51395e-13	1.01998e-11
FOXN3	0.529096	1.16063	-1.13292	3.24106	1.143e-06	8.48045e-06
CCDC88C	2.27067	5.45806	-1.26518	5.58639	2.62374e-09	3.2222e-08
TRIP11	3.19796	9.13296	-1.51385	5.99941	1.06732e-12	2.26538e-11
BTBD7	1.22013	2.69289	-1.14196	4.47274	1.73204e-07	1.52562e-06
OTUB2	0.0964938	0.2697	-1.47621	-0.3024	0.000945626	0.00338009
ATG2B	0.409436	1.09955	-1.42475	3.43078	8.84238e-10	1.17603e-08
GSKIP	2.49482	1.22947	1.02051	3.09858	1.65547e-05	9.34499e-05
DYNC1H1	5.39375	14.6173	-1.4383	8.60356	5.89932e-12	1.09636e-10
AMN	0.135588	0.381839	-1.48904	0.1918	0.000140823	0.000628112
CDC42BPB	6.59324	14.9967	-1.18554	6.44981	1.61559e-08	1.74952e-07
EIF5	58.6468	25.7828	1.18563	8.45618	1.16465e-08	1.29305e-07
ENSG00000291313	40.4896	12.9774	1.6412	4.1048	4.7273e-13	1.05886e-11
ADSS1	0.681102	0.125777	2.43226	1.26704	3.14517e-13	7.31086e-12
JAG2	2.37745	4.89344	-1.04129	4.54129	1.65417e-06	1.17085e-05
PACS2	0.54622	1.14245	-1.06428	3.55476	2.91414e-06	1.95393e-05
TUBGCP5	0.918829	2.01815	-1.13477	3.2318	1.1409e-06	8.46898e-06
HERC2	2.08557	4.948	-1.24635	6.15042	3.36846e-09	4.0782e-08
GOLGA8J	0.0358556	0.181755	-2.32602	-0.548222	9.1596e-06	5.54694e-05
CHRFAM7A	0.887701	0.187964	2.23534	1.20281	1.52563e-11	2.64672e-10
GOLGA8H	0.834469	1.879	-1.17049	2.82168	1.40869e-06	1.01769e-05
FAN1	0.740408	1.77023	-1.25735	4.40164	1.08648e-08	1.21063e-07
KLF13	0.28325	0.719566	-1.34409	2.25017	2.36264e-07	2.02542e-06
CHRNA7	0.205775	0.0464902	2.14275	1.45972	7.99865e-12	1.45488e-10
ARHGAP11A-SCG5	5.08841	13.8025	-1.4395	5.15259	2.56744e-11	4.28967e-10
ARHGAP11A	3.01256	8.72058	-1.53329	5.23293	1.35692e-12	2.84085e-11
SCG5	0.608098	0.142051	2.08752	-0.172158	8.06982e-06	4.93555e-05
PGBD4	0.547919	0.240115	1.18874	1.4134	5.98899e-05	0.000292474
NUTM1	0.328518	0	8.87378	-0.393674	6.54767e-14	1.6877e-12
LPCAT4	0.45807	1.69174	-1.88343	2.34427	1.02106e-12	2.17017e-11
GOLGA8A	8.24482	19.2157	-1.22068	6.64997	5.82492e-09	6.71415e-08
GOLGA8B	2.81478	7.0283	-1.32004	5.26032	6.94984e-10	9.3893e-09
ZNF770	2.62152	5.3004	-1.01555	4.43136	3.16857e-06	2.11073e-05
RASGRP1	0.0764005	0.202077	-1.40065	0.907852	1.74471e-05	9.7948e-05
THBS1	0.131705	0.00567708	4.46005	-0.518482	1.63327e-10	2.44958e-09
EIF2AK4	5.97392	14.147	-1.24371	6.91449	2.85205e-09	3.4721e-08
BUB1B	32.4645	67.9677	-1.06597	7.80829	2.84548e-07	2.40584e-06
CHST14	1.54483	3.4541	-1.16017	2.45098	4.01233e-06	2.62955e-05
KNL1	2.93343	9.39891	-1.67981	5.98247	3.72379e-15	1.11146e-13
DLL4	9.82233	0.415576	4.56082	4.61015	1.53415e-65	8.7435e-63
CHAC1	3.07692	0.25349	3.59401	1.80527	5.49996e-26	4.80872e-24
MGA	0.957073	3.31514	-1.79221	5.42301	1.58714e-16	5.5633e-15
SPTBN5	0.124206	0.0126683	3.26924	-0.133245	2.22191e-10	3.25626e-09
TUBGCP4	1.61958	3.31138	-1.03169	4.78523	1.69738e-06	1.19923e-05
MAP1A	0.291333	0.610449	-1.06648	2.27293	3.15179e-05	0.000165811
PPIP5K1	0.906599	2.13337	-1.23426	3.61298	6.23538e-08	6.00063e-07
CATSPER2	0.109116	0.481812	-2.13889	1.27205	1.45193e-11	2.52741e-10
GOLM2	8.28192	17.9205	-1.11354	6.54094	1.04848e-07	9.63226e-07
SPG11	0.348237	0.927886	-1.41341	3.36296	1.34031e-09	1.72304e-08
DUOX1	0.0367801	0.156848	-2.08236	-0.184109	3.69141e-06	2.43583e-05
SQOR	4.29158	2.03296	1.07755	3.22688	4.25847e-06	2.76963e-05
CEP152	3.75109	8.20135	-1.12848	5.60959	9.93719e-08	9.18399e-07
ATP8B4	0.0486766	0.126898	-1.37753	0.0074782	0.000561363	0.00214272
SLC27A2	5.17632	10.6235	-1.0371	4.46523	1.90821e-06	1.3341e-05
TRPM7	1.19871	3.09719	-1.3693	4.7344	3.49228e-10	4.94836e-09
ENSG00000288645	3.42406	7.79861	-1.18573	1.15149	0.000115017	0.000525968
DMXL2	0.307313	1.87712	-2.6099	3.91612	1.00532e-27	1.01776e-25
TMOD2	0.592563	2.04465	-1.78638	3.93665	5.47159e-15	1.60375e-13
LEO1	32.7586	70.7199	-1.11022	7.10005	1.01522e-07	9.35427e-07
MYO5C	0.518585	1.59578	-1.62105	3.41294	5.02806e-12	9.45866e-11
TEX9	0.75221	1.54523	-1.03827	3.26858	7.88926e-06	4.83661e-05
MNS1	8.43181	17.4855	-1.05214	5.02552	9.0754e-07	6.87603e-06
ADAM10	1.51506	3.16909	-1.0646	5.22711	5.81452e-07	4.6073e-06
FAM81A	1.09026	2.61307	-1.26066	3.3709	5.47104e-08	5.32164e-07
RORA	0.279621	0.126747	1.14045	1.81575	3.55374e-05	0.000184809
VPS13C	0.213165	1.07396	-2.33208	3.66659	1.58521e-22	1.02492e-20
TLN2	0.555463	1.62881	-1.55175	4.15135	4.70618e-12	8.9076e-11
APH1B	0.474851	0.955185	-1.00748	1.97296	0.000135371	0.000607847
CA12	0.353947	0.750366	-1.08316	1.96235	5.01415e-05	0.000249797
HERC1	0.587102	1.8591	-1.66263	4.38469	8.38772e-14	2.14402e-12
PLEKHO2	14.5693	5.12781	1.50637	5.19828	3.58192e-12	6.94189e-11
ENSG00000249240	32.1474	9.79152	1.71486	4.74676	9.75929e-15	2.77077e-13
CILP	0.295879	0	9.15863	-0.129638	1.59569e-16	5.58058e-15
SLC24A1	0.71368	1.48234	-1.05419	3.32288	5.21685e-06	3.34208e-05
DENND4A	0.748158	2.00171	-1.41949	3.87119	3.35326e-10	4.77246e-09
DIS3L	2.61504	6.17844	-1.24024	4.58076	1.32484e-08	1.45619e-07
SMAD3	0.546475	1.23602	-1.17704	3.16238	5.65342e-07	4.48936e-06
FEM1B	0.977479	1.99466	-1.02871	3.50618	6.88312e-06	4.27604e-05
UACA	2.21339	6.12059	-1.4673	5.51874	6.73522e-12	1.24122e-10
MYO9A	0.275604	0.873804	-1.6642	3.54872	8.96356e-13	1.92911e-11
GOLGA6B	0.809657	0.0189747	5.37583	1.23372	2.53133e-29	2.82262e-27
GOLGA6A	0.749697	0.0296666	4.62072	0.528351	1.29939e-19	6.28773e-18
ARID3B	3.90151	1.37061	1.50889	4.03268	2.6307e-11	4.38583e-10
C15orf39	0.296724	0.608812	-1.03561	1.41331	0.000388468	0.00154904
GOLGA6C	0.238334	0	8.82807	-0.435754	1.70595e-13	4.16025e-12
GOLGA6D	0.576075	0	9.28241	-0.0140113	7.19444e-18	2.92878e-16
SIN3A	4.6028	9.26078	-1.00859	6.47689	1.40673e-06	1.01675e-05
FBXO22	1.47222	3.00175	-1.02769	4.72659	1.95713e-06	1.36273e-05
NRG4	0.0772295	0.533371	-2.77858	0.636529	3.26436e-13	7.56506e-12
DNAJA4	89.8236	13.4572	2.73868	8.41126	6.02782e-36	9.76379e-34
CHRNA5	7.35981	2.55433	1.52642	4.17213	1.13177e-11	2.0018e-10
CHRNA3	1.31194	0.475025	1.46443	2.11087	5.3741e-08	5.23397e-07
CEMIP	0.440887	0.13303	1.72574	1.17197	7.86786e-08	7.42309e-07
IL16	0.0845592	0.00833118	3.3071	-0.63104	9.93572e-08	9.18399e-07
MEX3B	0.664705	0.263426	1.33308	1.05471	2.85061e-05	0.000151521
AP3B2	0.0835749	0	8.68157	-0.570064	1.9438e-12	3.96174e-11
HOMER2	0.564678	0.162858	1.79255	2.436	9.56422e-12	1.71332e-10
KLHL25	1.12978	0.372877	1.59819	2.43568	8.27024e-10	1.10279e-08
HAPLN3	0.376568	0.00745066	5.50781	-0.43316	2.02376e-12	4.07613e-11
MFGE8	0.597643	0.237315	1.33119	1.82346	2.02175e-06	1.40454e-05
IQGAP1	6.50814	14.1871	-1.12423	6.89604	7.33972e-08	6.96752e-07
BLM	1.34	3.30388	-1.30169	4.19506	4.25453e-09	5.0477e-08
ADAMTS17	0.438984	0.0712626	2.61702	1.14612	9.29802e-14	2.36102e-12
TM2D3	0.338632	0.764955	-1.17507	2.72119	1.50801e-06	1.08032e-05
ABCA3	1.68631	3.87732	-1.201	4.44223	4.28343e-08	4.247e-07
SRRM2	22.2128	47.6187	-1.10013	8.82279	1.1064e-07	1.00741e-06
PRSS22	1.31001	3.80553	-1.53762	2.61465	8.97205e-10	1.19122e-08
TNFRSF12A	55.5024	20.6404	1.42701	6.10085	1.72418e-11	2.96113e-10
MMP25	0.66726	0.219139	1.60367	1.11638	6.08118e-07	4.79883e-06
ZSCAN10	0.411563	0	8.85111	-0.414558	1.05572e-13	2.65448e-12
ZNF75A	0.448773	0.122513	1.86993	1.24541	5.20266e-09	6.05587e-08
ZNF597	1.49665	0.597376	1.32425	2.53739	1.72239e-07	1.51799e-06
SRL	0.222864	0.00911798	4.53516	-0.452038	4.08836e-11	6.62229e-10
VASN	6.5319	0.895437	2.86539	3.39738	4.25283e-29	4.67447e-27
NUDT16L1	3.74965	1.06345	1.81671	2.42333	6.35892e-12	1.17609e-10
DNAAF8	0.466658	0.0522578	3.14263	0.30207	4.78153e-12	9.02799e-11
ATF7IP2	3.0567	1.09822	1.47642	3.73816	1.26904e-10	1.94308e-09
CLEC16A	0.906304	2.16076	-1.25325	4.26844	1.38652e-08	1.5164e-07
SOCS1	3.56565	0.0581552	5.89849	1.73274	2.36623e-38	4.55144e-36
ENSG00000188897	0.123672	0	9.0028	-0.274452	3.89954e-15	1.15619e-13
NPIPB2	7.54044	0.834808	3.17394	3.99913	5.4908e-37	9.49354e-35
MRTFB	0.218242	0.787073	-1.84972	3.06305	3.09029e-14	8.22723e-13
NPIPA2	1.41468	0.526452	1.42333	0.876552	2.60615e-05	0.000140026
SMG1	1.74629	3.63259	-1.05666	6.0811	4.93918e-07	3.97928e-06
ITPRIPL2	1.94456	4.86949	-1.32416	4.71455	1.21436e-09	1.57826e-08
TMC5	0.406058	0.913147	-1.16822	2.04452	9.20969e-06	5.57289e-05
CCP110	2.9034	7.53918	-1.37659	5.88499	8.62589e-11	1.35168e-09
VPS35L	0.0970299	0.276801	-1.50944	0.892147	4.06838e-06	2.66062e-05
KNOP1	9.39218	20.9055	-1.15432	6.87719	3.34221e-08	3.39248e-07
DCUN1D3	2.85587	1.16148	1.29762	3.65112	1.50514e-08	1.63914e-07
ANKS4B	0.308902	0	8.82807	-0.435754	1.70595e-13	4.16025e-12
CRYM	0.497548	0.04341	3.49413	0.0605973	2.89761e-12	5.67282e-11
EEF2K	0.834179	1.96179	-1.23338	3.49259	8.41542e-08	7.87692e-07
NPIPB6	1.03083	0.179443	2.51325	0.469105	3.37333e-10	4.79306e-09
APOBR	0.579357	0.0274213	4.36273	0.292778	1.48186e-16	5.21805e-15
SULT1A4	0.97449	0.400957	1.278	0.483372	0.000493192	0.00191551
SULT1A3	0.756915	0.355267	1.08876	0.568489	0.00184883	0.00603773
ITGAL	0.168133	0	9.14005	-0.146952	2.50387e-16	8.60242e-15
SRCAP	4.0271	10.6003	-1.39624	6.66415	3.31353e-11	5.45917e-10
ENSG00000282034	4.71222	12.4819	-1.40531	6.65168	2.51024e-11	4.20321e-10
STX1B	0.608173	0.139814	2.11649	1.01145	6.86331e-10	9.28871e-09
ITGAM	0.757329	0.00914042	6.29402	1.17735	1.22395e-31	1.54379e-29
KRBOX5	3.23872	1.27876	1.34048	4.50482	1.10628e-09	1.44635e-08
ZNF267	10.5053	3.13566	1.74413	5.42394	1.04248e-15	3.32814e-14
PHKB	0.682066	1.8604	-1.4473	3.92231	1.55358e-10	2.3369e-09
N4BP1	0.780458	1.88059	-1.26838	3.38141	4.39337e-08	4.34202e-07
HEATR3	1.15854	2.34722	-1.01842	3.86137	5.39111e-06	3.4394e-05
CHD9	0.615719	1.93245	-1.6498	4.39955	1.31508e-13	3.26394e-12
RBL2	0.831262	2.40722	-1.53358	3.7179	2.11743e-11	3.5924e-10
RPGRIP1L	0.357686	1.03352	-1.53026	3.30914	7.51454e-11	1.18477e-09
IRX5	0.689654	0.14635	2.22844	0.327646	3.17116e-08	3.23164e-07
MT1E	159.245	60.7382	1.39053	6.85522	3.8433e-11	6.2782e-10
MT1M	25.1212	4.37495	2.52	2.92839	5.42125e-22	3.27703e-20
MT1F	4.43096	0.336873	3.71107	2.16868	1.22927e-30	1.44397e-28
MT1X	21.3264	6.45745	1.72334	4.58867	9.52432e-15	2.71408e-13
HERPUD1	9.47147	1.76144	2.42644	4.83328	1.82825e-26	1.70504e-24
CCDC102A	4.69438	2.02786	1.21051	3.11069	3.45583e-07	2.86672e-06
CNOT1	5.61933	11.5974	-1.0453	6.54599	5.75621e-07	4.56345e-06
CMTM4	1.09898	2.57626	-1.22884	3.90804	4.25343e-08	4.21997e-07
PDP2	0.980569	2.35746	-1.26523	3.78035	2.1966e-08	2.31041e-07
HSD11B2	0.282339	0.720471	-1.34809	0.456021	0.000185746	0.000803331
PARD6A	0.464441	0.980957	-1.07546	0.149023	0.00599981	0.0166381
ESRP2	1.61466	4.38349	-1.44053	3.96249	1.56837e-10	2.35454e-09
ZFP90	0.905751	2.00848	-1.14855	3.35793	6.70182e-07	5.2349e-06
TANGO6	1.72582	3.78237	-1.13182	4.25344	2.84186e-07	2.4041e-06
PDF	1.13003	2.4186	-1.0971	2.35196	1.65546e-05	9.34499e-05
ENSG00000272617	2.86532	6.38894	-1.15596	2.04833	1.14153e-05	6.73434e-05
ENSG00000260371	1.0311	2.62719	-1.34492	0.0918491	0.000658114	0.00246581
ENSG00000259900	0.605498	1.98358	-1.70542	-0.00206036	4.8455e-05	0.000242954
CMTR2	0.332366	0.863998	-1.37722	2.19052	1.33159e-07	1.19757e-06
CALB2	2.73504	1.22259	1.16049	1.77727	2.93375e-05	0.000155671
PKD1L3	0.961435	0.0416074	4.51302	1.5367	6.31336e-30	7.1963e-28
TXNL4B	16.2601	5.75836	1.49745	5.11516	5.46798e-12	1.02237e-10
HP	0.203933	0	8.57493	-0.66726	6.97018e-13	1.53224e-11
ZFHX3	0.541666	1.38195	-1.35102	4.42772	8.50603e-10	1.13227e-08
ADAMTS18	0.212185	0	8.8961	-0.373094	4.06981e-14	1.06689e-12
PLCG2	0.253836	0.55599	-1.13067	2.89778	2.33646e-06	1.59935e-05
OSGIN1	1.63922	0.24321	2.75006	2.40824	2.82489e-22	1.74576e-20
HSDL1	1.85693	4.29799	-1.21046	3.79863	8.25077e-08	7.73692e-07
KLHL36	0.600382	1.77648	-1.5646	3.57543	1.34246e-11	2.3555e-10
CRISPLD2	0.95492	0.00652986	7.11326	1.96827	2.07459e-45	5.9118e-43
BANP	2.04399	1.00399	1.02538	3.64286	6.29112e-06	3.9449e-05
ACSF3	0.156643	0.422703	-1.43099	2.08774	6.5048e-08	6.22874e-07
MC1R	0.701504	0.152946	2.19288	1.07234	1.31525e-10	2.00784e-09
ENSG00000198211	26.5041	12.5763	1.07544	5.76305	3.60735e-07	2.9812e-06
TUBB3	10.4398	4.96718	1.07154	5.83871	3.84909e-07	3.15893e-06
ABR	1.47119	4.14864	-1.49551	5.13914	4.73051e-12	8.94265e-11
SERPINF1	0.136866	0.730304	-2.40733	0.40221	6.47618e-10	8.81906e-09
SMYD4	0.386539	0.921577	-1.25255	2.16254	1.6959e-06	1.19874e-05
TRPV3	0.118947	0	8.60234	-0.642327	4.15962e-13	9.45469e-12
ANKFY1	0.801029	2.00667	-1.32465	4.3217	2.04037e-09	2.53612e-08
ZMYND15	0.444984	0.954779	-1.09995	1.30613	0.000215869	0.000918384
MINK1	6.74223	14.2718	-1.08183	6.36928	2.44495e-07	2.09016e-06
GP1BA	0.102809	0.517012	-2.31715	-0.307304	7.67613e-07	5.92082e-06
INCA1	1.71975	0.318037	2.42794	0.724437	1.22369e-10	1.87551e-09
DHX33	3.81732	8.06938	-1.0798	5.10591	4.32959e-07	3.51206e-06
PITPNM3	0.121105	0.426313	-1.81331	1.55908	5.46858e-10	7.53361e-09
KCTD11	9.12706	2.84962	1.67904	4.19929	1.07803e-13	2.70176e-12
TMEM102	0.524099	1.48406	-1.49919	1.1214	1.37165e-06	9.95613e-06
SHBG	0.513601	0.0923224	2.45692	-0.598275	7.6953e-06	4.72904e-05
KDM6B	13.0857	3.90704	1.74373	5.97444	4.19507e-16	1.39425e-14
ALOXE3	1.57487	0.0691182	4.49449	1.66595	9.11344e-31	1.08711e-28
PER1	1.06739	0.516046	1.0479	2.48668	3.14518e-05	0.000165576
CTC1	0.184371	0.646488	-1.80853	2.21263	1.18377e-11	2.08898e-10
PFAS	1.66423	4.60372	-1.4677	4.34388	3.45186e-11	5.66885e-10
KRBA2	0.154655	0.0153944	3.31032	0.287394	1.39085e-12	2.90398e-11
NTN1	0.342466	1.00091	-1.54601	2.11651	6.84882e-09	7.84149e-08
ADPRM	6.16808	2.1919	1.492	3.03511	7.46068e-10	1.00442e-08
ZNF18	2.0692	0.820814	1.33289	2.12631	5.96902e-07	4.72141e-06
HS3ST3B1	0.445291	0.174303	1.35039	0.786722	6.05377e-05	0.00029545
TEKT3	0.447337	0.0199964	4.40771	-0.564581	4.14685e-10	5.80107e-09
UBB	1203.9	551.344	1.12669	10.4255	5.2493e-08	5.1189e-07
CCDC144A	0.185414	0.0267201	2.78604	0.785084	6.96371e-13	1.53224e-11
ENSG00000266302	0.330344	0.0177201	4.19499	0.685604	4.51674e-19	2.06856e-17
RASD1	2.51364	0	10.5441	1.18877	8.9869e-35	1.35579e-32
SLC5A10	0.828016	0.394907	1.06727	2.002	6.97097e-05	0.000335741
GRAP	0.431114	0	8.5185	-0.718486	1.97336e-12	3.99028e-11
PHF12	1.2736	2.6512	-1.05759	4.58653	1.13992e-06	8.46581e-06
TAOK1	2.55195	5.76154	-1.1748	6.15123	2.37788e-08	2.48579e-07
EFCAB5	0.621271	0.203471	1.60836	1.54153	7.45733e-08	7.07481e-07
CPD	1.65455	3.85463	-1.22003	5.10808	1.34659e-08	1.47692e-07
ATAD5	1.84989	4.96846	-1.42516	4.59459	8.43894e-11	1.32373e-09
SUZ12	7.05893	14.9837	-1.08583	6.17457	2.34007e-07	2.00943e-06
RHOT1	1.2065	2.4615	-1.02844	3.5829	6.1283e-06	3.85536e-05
RHBDL3	0.378591	0.818858	-1.11193	1.79623	4.62769e-05	0.000233555
PEX12	0.631897	0.186013	1.75854	0.271015	1.27444e-05	7.41998e-05
MRM1	0.327937	0.791593	-1.26723	0.0897445	0.00130803	0.00447369
ACACA	1.41087	3.14212	-1.15503	4.89117	8.64121e-08	8.07353e-07
MLLT6	2.34169	5.00529	-1.09584	5.64104	2.22192e-07	1.91653e-06
PIP4K2B	3.68283	7.71681	-1.06708	5.04437	6.42709e-07	5.0485e-06
MED1	6.79081	14.8942	-1.13305	6.54478	6.32664e-08	6.08084e-07
CDK12	4.19979	9.92332	-1.24046	6.51811	3.48633e-09	4.20437e-08
TOP2A	10.8537	40.7182	-1.90744	7.3609	3.10683e-19	1.44872e-17
EIF1	42.0662	19.4014	1.11647	6.79976	9.32959e-08	8.67455e-07
P3H4	2.25735	5.2513	-1.21775	3.79256	6.77558e-08	6.46791e-07
STAT5B	0.613605	1.63571	-1.41418	3.77053	4.82049e-10	6.67665e-09
CCR10	1.62011	4.7941	-1.56451	3.0748	7.40296e-11	1.1712e-09
CNTNAP1	0.802654	2.48576	-1.63027	3.37764	4.08786e-12	7.87284e-11
WNK4	0.224062	0.0885032	1.33463	-0.176054	0.00182998	0.00599015
BRCA1	1.38114	4.98795	-1.85243	5.49554	1.5452e-17	6.01963e-16
ADAM11	0.272978	0.129626	1.07087	0.0373431	0.00895696	0.0234364
GJC1	0.380555	0.799307	-1.06997	2.37144	2.29866e-05	0.000125165
HEXIM1	33.8614	12.6355	1.4221	6.3982	1.72358e-11	2.96113e-10
SPATA32	0.793169	0.377526	1.068	0.246605	0.0050477	0.0143178
MAP3K14	9.65582	1.84829	2.38488	5.03031	4.6999e-26	4.15644e-24
LRRC37A	0.122062	0.299998	-1.29521	1.05666	3.4228e-05	0.000178482
SP6	2.2204	0.66836	1.73103	2.56353	1.9111e-11	3.2567e-10
SP2	6.89592	3.21119	1.10244	4.17824	6.50666e-07	5.10318e-06
PPP1R9B	23.6561	52.8167	-1.15876	7.37583	2.70843e-08	2.79713e-07
MYCBPAP	0.335863	0	9.53086	0.219552	1.9164e-20	1.0204e-18
TOB1	11.3715	3.15533	1.84918	4.20028	4.39204e-16	1.45343e-14
STXBP4	0.126451	0.401701	-1.66627	2.26123	2.11895e-10	3.1113e-09
C17orf67	7.71632	2.84091	1.44117	3.69098	3.68327e-10	5.18081e-09
AKAP1	8.63151	26.3215	-1.6085	6.54457	3.21823e-14	8.55304e-13
MSI2	0.755123	1.60309	-1.08594	4.71503	5.28544e-07	4.22725e-06
SEPTIN4	0.13601	0.0333438	2.01878	-0.117301	8.76189e-06	5.32076e-05
TEX14	2.62506	0.122044	4.42066	2.88733	3.87959e-45	1.08544e-42
GDPD1	0.40732	0.83706	-1.0378	1.30394	0.000479246	0.00186653
YPEL2	0.616374	0.295775	1.05845	2.0105	7.58286e-05	0.000362039
USP32	2.48816	5.68393	-1.19171	5.28308	2.32205e-08	2.43239e-07
PPM1D	1.875	0.873143	1.10232	3.69933	1.26324e-06	9.26534e-06
ACE	0.280656	0.136736	1.03551	0.8517	0.0016626	0.00552097
ICAM2	0.146113	0.352697	-1.26611	-0.243615	0.00405285	0.0118972
ERN1	1.90723	0.403102	2.24183	4.47251	1.40533e-22	9.12457e-21
PECAM1	0.258762	0	9.41198	0.107555	3.55541e-19	1.64791e-17
SMURF2	15.6469	41.4527	-1.40556	7.6862	1.90304e-11	3.24657e-10
GNA13	1.26263	2.53041	-1.00268	3.61228	9.9141e-06	5.95698e-05
HELZ	1.54395	3.27926	-1.08665	5.24204	3.39271e-07	2.81895e-06
NOL11	11.5603	23.5902	-1.02897	6.34237	8.95199e-07	6.80263e-06
BPTF	2.9831	8.05875	-1.43368	6.38366	1.14664e-11	2.02578e-10
ABCA5	0.175149	0.537372	-1.61609	2.23705	7.79258e-10	1.04271e-08
CDC42EP4	3.04575	0.913626	1.73645	3.26987	5.29311e-13	1.18215e-11
TRIM65	0.971991	2.0263	-1.05925	2.55566	1.79859e-05	0.000100387
UBALD2	48.1417	14.3053	1.75061	5.68901	4.34546e-16	1.44112e-14
RHBDF2	0.189282	0.456899	-1.26948	1.20878	3.56868e-05	0.000185398
JMJD6	36.488	11.5801	1.65573	7.1652	4.91423e-15	1.44866e-13
SOCS3	18.0564	5.72392	1.65725	5.0258	3.55133e-14	9.37356e-13
C1QTNF1	0.217423	0.459224	-1.07654	0.716993	0.00118732	0.00411033
CBX2	0.748205	1.67313	-1.16049	2.78596	1.63656e-06	1.15936e-05
CBX4	122.078	23.6125	2.37013	7.71886	5.49435e-28	5.71264e-26
TBC1D16	0.816597	3.12735	-1.93691	4.51444	6.14739e-18	2.50918e-16
RNF213	0.200379	0.436408	-1.12255	3.1914	1.62511e-06	1.15313e-05
BAIAP2	7.07207	1.87377	1.91603	5.52723	1.76557e-18	7.67475e-17
AATK	0.0915347	0.0374829	1.28303	-0.138256	0.00287911	0.00886608
NPB	0.199338	0.625525	-1.64316	-0.114489	0.000156954	0.000692035
TBCD	0.268752	0.557502	-1.05235	3.25817	6.12126e-06	3.85251e-05
METRNL	3.10643	1.34244	1.20974	2.60734	1.25624e-06	9.22279e-06
SMCHD1	1.76251	6.27508	-1.83193	6.58622	8.79865e-18	3.52588e-16
MYOM1	0.649535	0.137392	2.23733	1.37969	3.78717e-12	7.32123e-11
ZBTB14	1.02911	2.18928	-1.08854	2.74431	7.44553e-06	4.58838e-05
LAMA1	1.30532	3.90988	-1.58258	5.37065	2.30241e-13	5.55322e-12
MTCL1	1.57533	3.47487	-1.14119	5.01239	1.12293e-07	1.02005e-06
ANKRD12	1.50002	3.39162	-1.17686	4.90625	4.87035e-08	4.77966e-07
ROCK1	11.284	27.5354	-1.287	8.01968	6.73407e-10	9.12985e-09
ESCO1	1.67906	4.53997	-1.43473	4.04098	1.56397e-10	2.35023e-09
ABHD3	1.028	0.401588	1.35457	1.66167	2.23548e-06	1.53982e-05
GATA6	1.08854	0.444775	1.28977	1.57311	7.15579e-06	4.43112e-05
RBBP8	13.4456	28.4884	-1.08321	6.73473	2.16505e-07	1.87168e-06
DSG2	3.06784	7.72576	-1.33236	5.67961	3.63063e-10	5.12082e-09
B4GALT6	0.508749	1.26328	-1.31118	2.2036	5.0034e-07	4.02049e-06
ZNF397	1.58418	4.56969	-1.52816	4.74639	3.06857e-12	5.98467e-11
ZSCAN30	0.446365	1.87582	-2.07032	3.22055	1.74446e-17	6.76164e-16
C18orf25	2.71002	1.26489	1.0991	4.25525	6.32866e-07	4.97626e-06
ST8SIA5	0.112688	0.00331722	5.00913	-0.0256294	3.85913e-15	1.14642e-13
SMAD7	0.283831	0.0395266	2.82094	-0.507731	3.42974e-07	2.84674e-06
POLI	0.331431	0.780583	-1.23505	2.38787	1.18097e-06	8.72016e-06
STARD6	0.581844	1.74945	-1.58589	1.31505	1.65753e-07	1.46419e-06
C18orf54	0.763873	2.5427	-1.73433	3.3552	2.60409e-13	6.17896e-12
WDR7	0.508268	1.69427	-1.73635	3.29638	2.57169e-13	6.12588e-12
PMAIP1	56.4276	7.46802	2.91738	6.12761	3.58617e-38	6.72975e-36
RNF152	1.95708	4.29905	-1.1352	4.99899	1.26693e-07	1.1421e-06
PIGN	0.408032	1.04512	-1.35658	3.79029	2.1992e-09	2.72694e-08
HMSD	7.93405	3.08812	1.36104	4.01471	1.53008e-09	1.94747e-08
SERPINB8	9.53984	3.69816	1.36704	5.2562	1.94802e-10	2.8851e-09
PTGR3	1.04126	2.44474	-1.23105	3.79436	4.89857e-08	4.80123e-07
TSHZ1	3.36177	1.6084	1.06343	4.41614	1.25291e-06	9.20279e-06
POLRMT	4.86956	10.6602	-1.13027	5.29722	1.11848e-07	1.01661e-06
FSTL3	7.52035	2.34841	1.6787	3.91031	2.54047e-13	6.06088e-12
PALM	1.79779	0.00529221	8.2538	2.17467	4.31776e-51	1.58194e-48
MIDN	2.29559	0.984978	1.22015	2.9004	4.71805e-07	3.80909e-06
MKNK2	13.164	6.27354	1.06918	5.66688	4.37565e-07	3.54755e-06
GADD45B	157.72	5.86051	4.74987	7.45085	2.84725e-84	3.98305e-81
ZNF555	0.56481	0.243459	1.21293	1.81335	1.21732e-05	7.14147e-05
ZNF57	6.47605	2.60538	1.31318	3.346	2.17523e-08	2.29106e-07
ZNF77	3.93295	1.47204	1.41706	2.73376	1.12473e-08	1.25143e-07
NFIC	4.45668	9.77644	-1.13329	6.12474	7.13163e-08	6.79094e-07
SMIM24	1.03257	0.0351051	4.8017	-0.213679	2.90348e-13	6.81079e-12
PIP5K1C	1.1821	2.67051	-1.17548	3.77808	1.97892e-07	1.72433e-06
FEM1A	1.5262	3.06277	-1.00474	4.4543	4.03184e-06	2.64121e-05
TNFSF9	7.10479	1.5909	2.15768	2.84353	4.25813e-17	1.57132e-15
CD70	1.06988	0	9.12122	-0.16448	3.93677e-16	1.31694e-14
TNFSF14	0.441583	0	9.48742	0.178578	4.37684e-20	2.24503e-18
VAV1	0.289777	0.02412	3.54975	-0.425383	1.89442e-09	2.37195e-08
ZNF557	3.48564	1.45347	1.26163	3.83663	2.48237e-08	2.57925e-07
INSR	0.55084	1.48325	-1.42861	3.46509	7.66774e-10	1.0269e-08
STXBP2	0.266082	0	9.10215	-0.182227	6.20214e-16	2.0263e-14
ZNF846	0.440526	0.127428	1.78555	0.803813	3.52945e-07	2.91996e-06
KANK2	2.31887	6.8606	-1.56475	5.13208	5.40512e-13	1.20368e-11
ENSG00000267477	5.54015	1.28725	2.10215	1.35142	4.36144e-11	7.04237e-10
ZNF653	5.67752	1.93127	1.55526	3.62139	1.98363e-11	3.37657e-10
ZNF627	3.82052	1.73257	1.1405	3.41203	8.09846e-07	6.20613e-06
ZNF69	0.275477	0.58764	-1.09057	0.571524	0.00184883	0.00603773
ZNF763	0.587221	0.168746	1.79325	0.296953	7.37915e-06	4.55112e-05
ENSG00000286098	8.42779	3.8892	1.1155	4.31199	4.12339e-07	3.36787e-06
ZNF433	2.44186	0.806058	1.59788	2.34912	1.13017e-09	1.47382e-08
ENSG00000257355	25.87	4.12472	2.64731	3.03667	3.43021e-24	2.56233e-22
ZNF878	7.05274	1.22871	2.51941	2.87723	6.73729e-22	4.03398e-20
ZNF844	2.99799	0.698418	2.10112	3.61466	1.56083e-18	6.82332e-17
ENSG00000286132	2.70359	0.514956	2.39108	3.09157	4.59761e-21	2.6203e-19
ZNF20	2.66075	0.660038	2.01003	2.78093	3.56337e-15	1.06679e-13
ZNF625-ZNF20	2.75223	0.721498	1.93034	2.67617	7.06828e-14	1.8158e-12
ZNF44	0.985661	0.461941	1.09292	2.93323	5.91829e-06	3.73393e-05
ZNF563	2.95804	0.730463	2.01622	2.41199	5.05293e-14	1.31787e-12
ZNF442	1.36493	0.47293	1.52824	2.61547	1.44718e-09	1.85072e-08
ZNF799	0.847903	0.354833	1.25538	1.63346	1.21556e-05	7.13387e-05
ZNF564	3.43996	1.6521	1.05773	3.2135	6.69391e-06	4.16605e-05
JUNB	16.2656	4.87235	1.7388	4.27886	1.35455e-14	3.76242e-13
IER2	73.7372	16.7167	2.14104	7.12235	2.26209e-23	1.54707e-21
ASF1B	8.66818	4.24848	1.02852	3.66757	5.89462e-06	3.72052e-05
DNAJB1	189.098	19.0362	3.31229	9.73502	1.41723e-49	4.8463e-47
CYP4F11	0.485699	0.0139572	5.04384	0.00603667	1.65874e-15	5.18795e-14
MED26	5.34014	1.91257	1.4811	4.27715	3.56526e-11	5.84263e-10
MYO9B	5.68327	15.1761	-1.41696	6.69799	1.71354e-11	2.94944e-10
PLVAP	7.12317	0	12.4389	3.0466	6.12552e-73	4.28452e-70
CCDC194	0.64414	0.0215953	4.85966	0.749195	9.15527e-22	5.46052e-20
SLC5A5	0.380434	0	8.8961	-0.373094	4.06981e-14	1.06689e-12
MPV17L2	2.98603	1.36231	1.13137	2.20964	1.46028e-05	8.36589e-05
JUND	42.3176	9.16373	2.20706	5.63602	1.42352e-23	1.00946e-21
PGPEP1	1.65217	4.42084	-1.41974	4.51275	1.11012e-10	1.71512e-09
GDF15	0.423132	1.15839	-1.4499	0.749821	2.22822e-05	0.000121804
SUGP2	2.89197	6.16116	-1.09106	5.26161	3.01471e-07	2.53777e-06
MEF2B	3.13737	1.28295	1.28915	2.22542	8.02797e-07	6.16131e-06
YJEFN3	3.52302	9.69006	-1.45943	4.29098	5.02701e-11	8.08314e-10
ZNF253	5.43504	2.55657	1.08784	3.86467	1.37661e-06	9.98267e-06
ZNF66	0.40939	1.19866	-1.54867	2.20034	4.07652e-09	4.85523e-08
ENSG00000269237	7.16427	3.35957	1.09112	1.3471	0.000258671	0.00108164
ZNF429	2.50632	0.693576	1.85286	3.60697	3.96676e-15	1.17386e-13
ZNF507	1.1805	2.7131	-1.20036	4.45352	4.13613e-08	4.11421e-07
ANKRD27	2.51908	5.50774	-1.12845	4.97875	1.53795e-07	1.37194e-06
CEBPA	6.59154	2.8384	1.21521	3.62384	1.19273e-07	1.08026e-06
CEBPG	28.309	13.0682	1.11516	6.39191	1.07226e-07	9.80904e-07
LSR	12.601	5.54496	1.18414	4.72906	5.11875e-08	4.99792e-07
ZBTB32	0.401044	0.170835	1.22597	-0.249858	0.00525818	0.0148219
U2AF1L4	1.63318	0.813768	1.00408	1.83897	0.000263535	0.0010987
ARHGAP33	0.212928	0.0444788	2.24492	-0.433747	7.29297e-06	4.50158e-05
NPHS1	0.173154	0	8.62924	-0.617827	2.48909e-13	5.94754e-12
LRFN3	0.248439	0.594615	-1.25712	1.12989	4.50829e-05	0.00022832
ZFP14	0.198333	0.565189	-1.50903	1.59158	1.36919e-07	1.22852e-06
ZNF568	0.0868112	0.039116	1.14693	0.299054	0.00215665	0.00691387
CATSPERG	0.208588	0.0452585	2.19643	0.302311	5.85357e-08	5.66091e-07
SPRED3	0.624409	0.292581	1.09234	1.459	0.000163199	0.000714659
RYR1	0.333355	0	10.8488	1.48435	4.36931e-40	9.33819e-38
NFKBIB	13.6608	5.78296	1.23998	4.50197	1.67955e-08	1.81368e-07
ZFP36	12.6876	1.55235	3.02968	3.8227	8.23461e-34	1.15195e-31
AKT2	0.648781	1.42221	-1.13211	4.04417	3.64945e-07	3.01114e-06
PRX	1.80408	0.189645	3.24719	2.89907	2.38114e-31	2.93128e-29
SERTAD1	13.601	1.7588	2.95004	4.00767	2.437e-33	3.34827e-31
SPTBN4	0.137292	0.0662809	1.04778	0.328256	0.00588301	0.0163703
ERFL	4.48539	0.994852	2.17103	2.48183	4.56327e-16	1.50686e-14
POU2F2	0.788223	0.108887	2.85207	2.05176	4.67338e-21	2.65365e-19
DEDD2	19.852	1.45242	3.77173	4.81306	3.21084e-52	1.20508e-49
ENSG00000288671	71.087	8.17694	3.11779	3.09118	4.97818e-31	6.03183e-29
ZNF404	0.183046	0.57861	-1.65399	-0.0393345	8.68484e-05	0.000407944
ZNF222	7.82531	2.98797	1.38854	3.44424	2.64207e-09	3.24212e-08
ZNF284	1.28158	3.30338	-1.36555	3.31739	5.03451e-09	5.88686e-08
ZNF233	0.526365	0.186094	1.4964	0.590441	3.59433e-05	0.000186644
APOE	0.489965	0.0724105	2.73544	-0.577145	1.18844e-06	8.76691e-06
ZNF296	12.0215	5.72725	1.06946	3.86424	1.94969e-06	1.35891e-05
PPP1R13L	0.3941	0.196465	1.00214	0.625522	0.00377496	0.0111968
FOSB	66.3491	1.02053	6.02195	7.54799	2.40469e-116	7.40066e-113
OPA3	0.510528	1.22153	-1.25813	3.06354	1.13194e-07	1.02763e-06
GIPR	3.10181	0.33334	3.2158	3.13541	1.20768e-32	1.58836e-30
ARHGAP35	1.28091	5.01841	-1.96992	5.77286	7.95061e-20	3.98515e-18
CCDC9	63.3963	11.7361	2.43337	7.15092	4.09085e-29	4.52878e-27
SELENOW	3.45467	1.03356	1.74036	3.54111	1.42232e-13	3.51876e-12
ZNF114	0.993312	2.19934	-1.14598	2.27597	7.05187e-06	4.37205e-05
ODAD1	0.226059	0.0151576	3.84876	-0.538629	2.34787e-09	2.89727e-08
SPHK2	1.80293	0.618628	1.54245	2.87637	4.00061e-10	5.60668e-09
DBP	1.49457	0.645374	1.21095	2.80783	7.03499e-07	5.46464e-06
PPP1R15A	1794.68	254.184	2.81978	11.7801	5.21238e-38	9.54859e-36
TULP2	0.836444	0	9.77923	0.454833	1.51463e-23	1.06914e-21
DHDH	1.59919	0.293181	2.43642	0.102786	3.7307e-08	3.75215e-07
PRRG2	0.608144	0.214079	1.49874	-0.399523	0.00180168	0.00591513
PTOV1	3.38502	1.36909	1.30563	3.83161	9.00954e-09	1.01344e-07
IL4I1	5.04146	11.2733	-1.16081	4.34931	1.23673e-07	1.11618e-06
ZNF473	7.38764	1.27377	2.53561	4.90454	1.49161e-28	1.57266e-26
MYH14	21.9963	9.30192	1.24164	7.34654	2.81262e-09	3.43769e-08
CLDND2	0.89433	0.359797	1.30755	-0.353017	0.00481765	0.0137795
ZNF175	1.56897	0.673291	1.22003	3.06605	3.08313e-07	2.58969e-06
SPACA6	0.414784	1.00123	-1.26993	1.60692	8.16759e-06	4.98742e-05
ZNF350	3.28151	1.47662	1.15171	3.44214	6.63489e-07	5.19052e-06
ZNF578	0.52247	1.18856	-1.18512	2.54852	1.92816e-06	1.34682e-05
ZNF808	2.96326	1.4067	1.07455	3.46004	3.03862e-06	2.02944e-05
ZNF701	0.807606	0.260201	1.63227	1.77702	1.30372e-08	1.43605e-07
ZNF611	1.15707	0.55642	1.05568	2.62889	1.88736e-05	0.000104696
ZNF468	4.84299	2.29472	1.07739	4.24051	1.03632e-06	7.77137e-06
ZNF525	0.5839	1.19984	-1.03853	2.68887	2.03559e-05	0.000112231
ZNF761	7.76012	3.49316	1.15143	4.98728	9.14018e-08	8.51902e-07
TFPT	8.56219	3.7014	1.20937	2.90953	5.5161e-07	4.39346e-06
MBOAT7	1.52625	0.756479	1.01208	2.60905	4.36129e-05	0.000222003
RDH13	0.613452	1.5382	-1.32574	3.21463	1.89295e-08	2.02002e-07
IL11	1.33509	0.640662	1.05802	1.43599	0.00028371	0.00117232
ZNF784	1.08544	0.488055	1.1508	0.724347	0.000595218	0.0022593
RFPL4A	1.43829	0	9.19509	-0.0956309	6.51922e-17	2.37158e-15
ZSCAN5A	0.728754	0.342768	1.08739	2.1271	3.84566e-05	0.000198049
AURKC	0.964962	0.313557	1.61651	0.233123	4.93146e-05	0.000246061
ZNF460	1.02718	0.18174	2.49394	1.31811	5.10494e-14	1.32918e-12
ZNF547	0.887374	0.364285	1.28255	1.19855	3.56868e-05	0.000185398
ZNF549	0.522271	0.182099	1.51844	1.73704	1.15733e-07	1.05006e-06
ZNF132	0.382513	1.05828	-1.46621	1.4148	7.16498e-07	5.55719e-06
ALKAL2	0.596482	0.130893	2.17542	-0.347877	1.33265e-05	7.71513e-05
ID2	8.72049	0.234933	5.20616	3.32139	3.36836e-59	1.57068e-56
KIDINS220	0.921576	2.01577	-1.12907	5.38912	1.09492e-07	9.99327e-07
ASAP2	0.756828	1.68717	-1.15614	3.15366	8.76727e-07	6.67544e-06
GRHL1	3.97345	1.29454	1.61768	4.39333	4.56432e-13	1.02684e-11
ROCK2	4.19054	15.0972	-1.84901	6.81302	3.99594e-18	1.66638e-16
SMC6	3.75563	10.6823	-1.50802	6.14863	1.18088e-12	2.48922e-11
GEN1	0.584334	1.45224	-1.31305	3.59422	1.03757e-08	1.15696e-07
NT5C1B-RDH14	0.561001	1.12445	-1.00138	0.88546	0.00184719	0.00603773
WDR35	1.78774	3.99237	-1.15894	4.49781	1.10429e-07	1.00668e-06
PUM2	5.22799	10.9919	-1.07205	5.82351	3.70571e-07	3.04938e-06
RHOB	8.5353	1.66933	2.35331	3.60324	2.81623e-22	1.74576e-20
LDAH	0.996025	2.19316	-1.13823	2.82789	2.37244e-06	1.62182e-05
NCOA1	0.951989	2.13879	-1.1675	3.79818	2.21796e-07	1.91419e-06
ASXL2	1.7588	4.02557	-1.19449	5.2599	2.19043e-08	2.30549e-07
ADGRF3	0.665482	0.198541	1.74236	1.35373	2.4342e-08	2.53777e-07
SELENOI	2.10335	4.79241	-1.18793	4.87278	3.81927e-08	3.82873e-07
DRC1	0.750025	0	9.60048	0.285327	2.50294e-21	1.47005e-19
CAD	1.70665	5.21878	-1.61235	4.87089	1.71083e-13	4.16555e-12
ZNF513	11.4054	5.30876	1.10309	4.31246	5.42661e-07	4.32667e-06
IFT172	0.496377	1.06632	-1.10284	3.64478	1.2031e-06	8.8665e-06
ZNF512	5.88391	12.7259	-1.11283	5.35659	1.67382e-07	1.47773e-06
CCDC121	10.4702	0.922858	3.50256	4.0259	1.01895e-42	2.48882e-40
GPN1	30.7708	15.0051	1.03608	6.42407	7.54498e-07	5.83428e-06
FOSL2	2.92312	0.529925	2.46273	3.63715	5.76111e-24	4.24172e-22
YPEL5	7.1522	2.79634	1.35457	4.09449	1.52726e-09	1.94548e-08
NLRC4	0.329786	0.0686256	2.25186	-0.288517	4.62432e-06	2.99235e-05
BIRC6	0.807619	2.64091	-1.70909	4.99923	5.83129e-15	1.69947e-13
PRKD3	0.948035	2.20995	-1.22075	4.02188	4.51723e-08	4.44444e-07
CDC42EP3	1.35966	0.5844	1.21781	3.28529	2.21144e-07	1.90963e-06
ARHGEF33	0.213705	0.0368467	2.51925	-0.373314	6.09387e-07	4.80392e-06
EML4	2.03679	4.91964	-1.27211	4.86225	4.34213e-09	5.14766e-08
THADA	0.358038	0.774532	-1.11276	3.01279	2.95446e-06	1.97673e-05
SLC3A1	0.148178	0.524597	-1.82074	1.15518	8.94889e-09	1.00736e-07
PREPL	1.46301	3.53468	-1.27243	4.35118	7.89164e-09	8.96873e-08
EPAS1	4.27165	0.598988	2.83336	4.15669	7.40131e-32	9.5707e-30
ATP6V1E2	2.68469	1.15197	1.22025	3.35571	1.79608e-07	1.57303e-06
MSH2	1.55939	3.21092	-1.04191	5.02886	1.17416e-06	8.68237e-06
SPTBN1	14.1405	35.9978	-1.34806	8.85527	9.91318e-11	1.54397e-09
CCDC88A	0.580628	1.89861	-1.70911	5.39571	3.12182e-15	9.41932e-14
USP34	1.3617	4.02834	-1.56467	5.63603	2.60205e-13	6.17896e-12
XPO1	2.63506	7.48254	-1.50565	6.9146	9.06355e-13	1.94782e-11
FAM161A	4.10451	8.44429	-1.04066	5.04539	1.13048e-06	8.40787e-06
EHBP1	2.64778	6.35976	-1.26407	5.2121	3.47427e-09	4.1931e-08
PELI1	3.55376	1.3344	1.41267	3.33128	1.92572e-09	2.40332e-08
ETAA1	1.18394	3.88696	-1.71472	4.24652	2.23623e-14	6.06898e-13
PLEK	0.463698	0.0324435	3.79975	-0.208961	2.59705e-11	4.33442e-10
GMCL1	2.86622	6.19064	-1.11078	4.47146	3.6052e-07	2.98102e-06
MXD1	17.7808	5.5257	1.68601	6.21102	2.77086e-15	8.40986e-14
PCYOX1	4.98425	10.7634	-1.11061	5.52992	1.61911e-07	1.43519e-06
ZNF638	6.66839	19.7685	-1.56776	7.36555	9.69304e-14	2.45323e-12
EXOC6B	2.02141	4.89978	-1.27724	5.14227	2.93429e-09	3.56939e-08
ALMS1	0.601404	2.09614	-1.80111	4.93544	2.57799e-16	8.8352e-15
DNAH6	0.0557826	0.12311	-1.13898	0.3151	0.00173673	0.00573372
TRABD2A	1.80981	3.64842	-1.0113	4.58313	3.19907e-06	2.13013e-05
VAMP8	9.89084	1.04562	3.23768	2.31428	6.64245e-27	6.3095e-25
ST3GAL5	0.0502123	0.137153	-1.4464	0.640269	2.84104e-05	0.000151064
POLR1A	2.76257	8.04782	-1.54253	6.73438	2.82593e-13	6.639e-12
PTCD3	4.50854	9.26516	-1.03911	6.12407	7.44852e-07	5.76258e-06
RGPD2	1.03435	2.15423	-1.05813	3.44905	3.91194e-06	2.57021e-05
KRCC1	18.2036	8.70357	1.06442	4.77328	8.52436e-07	6.51305e-06
ZNF514	0.441716	0.947072	-1.09994	3.11535	3.0195e-06	2.01754e-05
ZNF892	0.355097	0.91134	-1.35909	2.74672	2.94089e-08	3.01094e-07
DUSP2	21.4268	1.77884	3.58927	4.48966	6.10917e-47	1.91853e-44
CNNM4	2.81083	1.38458	1.02124	3.42421	9.41214e-06	5.68199e-05
ANKRD36	0.571263	1.30099	-1.18699	3.32467	3.09802e-07	2.60078e-06
C2orf92	0.1921	0.0759514	1.33353	-0.103677	0.00170861	0.00565664
TMEM131	0.738206	1.53477	-1.05569	3.89279	2.42883e-06	1.65742e-05
INPP4A	0.622829	1.32892	-1.09307	3.72906	1.3203e-06	9.63339e-06
CRACDL	1.36418	0.171277	2.98903	1.88335	2.43104e-21	1.43329e-19
C2orf15	0.596546	2.27365	-1.92775	1.57448	8.41691e-11	1.32163e-09
EIF5B	50.2463	111.963	-1.15593	9.31723	2.47286e-08	2.57285e-07
SLC9A2	0.184864	0.543061	-1.5522	1.18693	5.34532e-07	4.26628e-06
TGFBRAP1	1.6269	3.74942	-1.20429	3.94192	7.66552e-08	7.26784e-07
RGPD3	0.133186	0.279558	-1.06747	0.651181	0.00161991	0.00539431
RANBP2	3.83474	13.3241	-1.7968	7.84744	2.0374e-17	7.81834e-16
BCL2L11	2.55254	0.647763	1.97767	3.44103	1.95936e-16	6.83688e-15
POLR1B	1.87926	4.8223	-1.35941	4.91527	3.64645e-10	5.13843e-09
NT5DC4	0.270187	0.684804	-1.33974	1.2111	1.31226e-05	7.62291e-05
CKAP2L	2.95641	7.1982	-1.28363	4.79552	3.32817e-09	4.03577e-08
CCDC93	5.3332	11.0944	-1.0567	6.05041	4.98131e-07	4.00692e-06
TMEM177	0.449411	0.964279	-1.09947	0.898198	0.00052592	0.00202727
PTPN4	0.215774	0.448398	-1.05449	2.15118	5.0177e-05	0.000249797
WDR33	4.59585	9.88448	-1.1048	6.72187	1.25639e-07	1.13326e-06
UGGT1	3.44456	7.8474	-1.18783	6.00239	1.7767e-08	1.90389e-07
MGAT5	1.31713	2.96878	-1.17227	4.23369	1.05059e-07	9.64584e-07
RND3	49.8608	7.99245	2.64107	6.70102	2.92607e-33	3.98463e-31
RBM43	0.41235	0.917939	-1.15332	1.65965	3.88468e-05	0.000199858
RIF1	1.9658	8.34267	-2.0853	6.54923	3.26294e-22	2.0084e-20
FMNL2	4.28869	9.92521	-1.21048	5.54692	1.20288e-08	1.33165e-07
NR4A2	4.35379	0.392049	3.47077	3.29828	2.62921e-37	4.65038e-35
GPD2	2.64233	5.82673	-1.14075	4.92462	1.19472e-07	1.0808e-06
PKP4	3.19113	8.14996	-1.35264	5.75776	1.90462e-10	2.82354e-09
BAZ2B	1.05315	2.40605	-1.19185	5.13131	2.82222e-08	2.89909e-07
FASTKD1	1.07844	2.83611	-1.39454	3.4814	1.71476e-09	2.1664e-08
UBR3	1.41022	2.98566	-1.08197	4.46948	6.9618e-07	5.41325e-06
TLK1	3.99165	8.19524	-1.03774	5.84149	8.42455e-07	6.44639e-06
METTL8	1.29418	3.02648	-1.22544	4.66543	1.74318e-08	1.87581e-07
METAP1D	0.335789	0.688964	-1.03543	1.22349	0.000573509	0.00218282
DLX2	0.782952	0.139995	2.47519	0.526445	5.75832e-10	7.91859e-09
CDCA7	6.80185	14.3152	-1.07347	5.63268	3.86305e-07	3.167e-06
LNPK	0.920264	2.11261	-1.19862	3.7867	1.112e-07	1.01191e-06
PDE11A	0.0515767	0.112049	-1.1158	0.0855317	0.00459709	0.0132298
PJVK	0.235524	0.104422	1.16841	-0.288274	0.00878151	0.0230185
DNAJC10	1.28012	2.89391	-1.17667	5.70918	2.72118e-08	2.80466e-07
NCKAP1	2.68178	6.59696	-1.29857	6.70746	6.21762e-10	8.49705e-09
ITGAV	0.31969	0.771687	-1.27094	3.4034	4.1066e-08	4.08747e-07
ANKAR	0.837897	0.117381	2.83018	1.49844	1.29091e-17	5.08042e-16
PMS1	1.44697	3.63114	-1.32707	3.793	4.86784e-09	5.70497e-08
HIBCH	1.98116	0.70306	1.49409	3.29912	2.77282e-10	4.00203e-09
NABP1	5.6967	11.4537	-1.0076	7.22365	1.26567e-06	9.27876e-06
PGAP1	0.0759525	0.39927	-2.39065	1.61033	5.56983e-15	1.62635e-13
ANKRD44	0.134342	0.356712	-1.40731	1.66851	6.72977e-07	5.2514e-06
HSPE1	1179.72	410.165	1.52417	10.5011	3.06468e-13	7.16708e-12
HSPE1-MOB4	2408.34	843.564	1.51346	10.499	4.40675e-13	1.00016e-11
MOB4	9.12521	3.56712	1.35492	4.69849	5.8739e-10	8.07032e-09
RFTN2	0.298316	0.0270035	3.4411	0.0145674	9.34318e-12	1.67959e-10
MARS2	0.88943	1.8378	-1.04621	2.05692	7.09608e-05	0.000341233
SGO2	4.64355	11.9925	-1.36874	5.72057	1.20553e-10	1.85137e-09
CLK1	82.5802	11.2323	2.87808	7.90749	5.81634e-39	1.17765e-36
NIF3L1	3.97699	8.15208	-1.03522	3.5992	5.2987e-06	3.38747e-05
CASP10	0.0772679	0.180685	-1.22202	0.245139	0.00159825	0.00533373
CASP8	3.54758	8.0892	-1.18907	5.39704	2.31946e-08	2.43133e-07
FZD7	2.65768	0.691396	1.94159	2.95469	8.7362e-15	2.50807e-13
FAM117B	0.482489	1.19399	-1.30637	2.38712	2.54147e-07	2.16186e-06
ZDBF2	0.33589	0.817944	-1.28333	2.65966	1.85125e-07	1.61951e-06
FASTKD2	0.92254	1.96051	-1.08729	3.81757	1.27045e-06	9.30493e-06
CREB1	0.816657	1.65417	-1.01809	3.90887	4.81995e-06	3.10983e-05
MAP2	0.0363764	0.158053	-2.11178	0.237469	9.21502e-08	8.57839e-07
CPS1	0.0899227	0.221779	-1.29982	0.807134	8.83039e-05	0.00041377
FN1	0.0275236	0.135896	-2.29664	0.518063	1.04321e-09	1.37439e-08
SMARCAL1	0.392289	0.826411	-1.07447	2.88608	7.55867e-06	4.65251e-05
TNS1	0.0552673	0.152465	-1.461	0.791716	1.16696e-05	6.86964e-05
VIL1	0.206289	0.611123	-1.56482	1.50832	8.09258e-08	7.59901e-07
USP37	1.18833	2.70598	-1.187	4.1779	8.54683e-08	7.9902e-07
DNAJB2	14.9342	2.51008	2.57257	5.67312	1.59212e-30	1.85603e-28
TMEM198	0.551411	0.242005	1.18428	0.112698	0.00291723	0.00896551
SGPP2	0.190185	1.04858	-2.4593	1.63547	8.49771e-16	2.73562e-14
SERPINE2	0.906553	0.249593	1.85944	2.39172	2.17959e-12	4.36713e-11
IRS1	0.204227	0.503354	-1.30016	1.83805	1.77091e-06	1.24547e-05
GIGYF2	12.5576	29.0709	-1.211	8.33159	5.77582e-09	6.66754e-08
ASB1	7.889	16.2247	-1.04024	6.48119	6.60315e-07	5.16832e-06
TRIB3	4.43727	0.774095	2.51772	3.11301	8.24876e-23	5.42444e-21
SDCBP2	1.29079	0.071276	4.15682	0.860819	1.33129e-20	7.29037e-19
ATRN	1.22045	2.8482	-1.2224	4.1597	3.5339e-08	3.57291e-07
SPEF1	0.872726	0.391618	1.15298	0.35144	0.00162118	0.00539622
CENPB	63.3782	151.07	-1.25315	8.27569	1.75422e-09	2.20899e-08
MAVS	0.677022	1.67178	-1.30379	3.7921	8.04459e-09	9.12906e-08
SMOX	9.4386	3.33545	1.50041	4.23909	2.06196e-11	3.50602e-10
FERMT1	1.3067	2.82404	-1.11166	4.4041	3.81562e-07	3.13313e-06
PLCB4	0.141523	0.463107	-1.70934	2.71335	8.78847e-12	1.58729e-10
SLX4IP	0.268981	0.897774	-1.73714	1.92967	2.78442e-10	4.01186e-09
ESF1	20.5971	46.614	-1.17829	6.77102	1.80207e-08	1.92571e-07
RALGAPA2	0.338358	0.988578	-1.54609	2.95519	1.74433e-10	2.60853e-09
ACSS1	0.168521	0.36491	-1.11306	1.23369	0.000215249	0.000916504
NANP	1.11572	2.62483	-1.23368	2.83652	3.51532e-07	2.91297e-06
ID1	3.33645	1.13848	1.54921	1.49785	1.65414e-07	1.46202e-06
BCL2L1	15.1852	31.0495	-1.03187	6.60074	7.86967e-07	6.04888e-06
TP53INP2	2.12859	0.995276	1.09619	2.72014	8.13991e-06	4.97644e-05
MYH7B	0.433642	0.0662101	2.70481	1.09331	2.00965e-14	5.48308e-13
MMP24OS	1.8612	0.857093	1.11823	2.91933	3.50484e-06	2.31968e-05
CEP250	5.46891	14.5848	-1.41512	7.63357	1.42011e-11	2.48326e-10
SPAG4	0.513694	0.199283	1.36056	-0.158195	0.00182998	0.00599015
CNBD2	0.938138	0.462255	1.02018	1.8338	0.000217572	0.00092384
TLDC2	0.236223	0.67203	-1.50383	0.252933	8.23172e-05	0.000388796
RBL1	1.37418	3.09448	-1.17084	3.7375	2.36153e-07	2.02542e-06
RALGAPB	1.31642	3.46783	-1.39726	4.9185	1.20143e-10	1.84691e-09
ACTR5	1.33611	3.50075	-1.38885	2.62957	2.58615e-08	2.67749e-07
ZHX3	0.6657	1.61358	-1.277	3.73772	1.74988e-08	1.88039e-07
OSER1	41.9755	12.6798	1.72691	5.94324	7.94092e-16	2.57252e-14
TTPAL	0.763125	1.62839	-1.09304	3.08222	3.46551e-06	2.29859e-05
SDC4	15.9086	5.55125	1.51873	4.81278	4.24842e-12	8.1413e-11
UBE2C	58.0499	28.886	1.00687	5.80637	1.80815e-06	1.26934e-05
TNNC2	1.67832	0.214838	2.94552	-0.201892	5.88311e-09	6.77614e-08
ZSWIM1	1.5868	3.41723	-1.10619	2.79909	5.34028e-06	3.4098e-05
SLC2A10	0.41403	0.918811	-1.14887	1.7034	3.65826e-05	0.000189476
ZMYND8	0.892609	2.78193	-1.63956	3.81087	8.13817e-13	1.76629e-11
KCNB1	0.424086	0.0439978	3.26398	2.07978	1.99041e-25	1.66459e-23
SNAI1	4.81299	0.365917	3.71107	2.16868	1.22927e-30	1.44397e-28
CEBPB	21.4213	5.85214	1.87173	4.65248	5.62207e-17	2.05982e-15
PARD6B	2.31458	1.05312	1.13562	2.99277	2.1375e-06	1.47829e-05
ZNF217	0.889442	0.442026	1.00799	2.06049	0.000135443	0.00060789
CSTF1	1.81547	4.07855	-1.16745	3.8233	2.09394e-07	1.81507e-06
CASS4	0.297375	0.0102546	4.78127	-0.232079	4.51395e-13	1.01998e-11
TFAP2C	0.732063	0.225218	1.69631	0.585606	2.51695e-06	1.713e-05
PMEPA1	0.450909	0.190475	1.24099	0.925493	0.000156131	0.000689196
TAF4	1.53487	3.77581	-1.29851	4.77105	2.33256e-09	2.88301e-08
SS18L1	0.48932	1.04486	-1.09357	1.99398	4.3152e-05	0.000220021
SLCO4A1	1.98601	0.944457	1.07172	2.563	1.6394e-05	9.26442e-05
NTSR1	0.604784	1.82789	-1.59458	2.37338	6.3789e-10	8.702e-09
DIDO1	3.73432	7.562	-1.01788	6.22991	1.19899e-06	8.84047e-06
ZBTB46	2.93015	0.983172	1.57505	3.80047	7.1024e-12	1.30264e-10
ABHD16B	3.82809	0.924047	2.04825	1.85337	1.90873e-12	3.89543e-11
PCMTD2	0.888324	2.20037	-1.30823	3.60862	1.02968e-08	1.149e-07
USP25	3.1509	6.57076	-1.06021	5.25711	6.35324e-07	4.99303e-06
C21orf91	3.19549	1.06018	1.59129	3.73561	5.59449e-12	1.04349e-10
LTN1	1.11623	2.6505	-1.24738	4.06576	2.15773e-08	2.27575e-07
SOD1	977.027	477.92	1.03163	10.4887	5.93304e-07	4.69638e-06
URB1	1.80067	4.367	-1.27799	5.1428	2.82432e-09	3.44238e-08
EVA1C	0.390888	1.52282	-1.96006	2.06652	7.6619e-13	1.66763e-11
TCP10L	0.22147	0.103326	1.09802	0.955436	0.000638636	0.0024063
IFNAR1	1.19261	2.47583	-1.05367	4.84725	1.00527e-06	7.54961e-06
CBR3	26.459	7.1891	1.87945	4.07573	2.50447e-16	8.60242e-15
TTC3	1.81707	4.57215	-1.33118	5.6702	3.78084e-10	5.30835e-09
ETS2	7.15784	3.33234	1.10285	4.70972	3.70471e-07	3.04938e-06
BRWD1	1.08002	2.44595	-1.17924	5.31704	3.15109e-08	3.21545e-07
LCA5L	1.75359	0.301105	2.54002	2.63132	6.20769e-21	3.49904e-19
C2CD2	2.07983	6.08047	-1.54756	5.15564	8.96269e-13	1.92911e-11
PKNOX1	2.45031	1.03013	1.24983	3.73626	3.91327e-08	3.90768e-07
SIK1	1.81072	0.798322	1.18095	2.77814	1.40294e-06	1.01497e-05
RRP1B	22.3101	52.0088	-1.22104	7.73942	4.65026e-09	5.46663e-08
ICOSLG	0.572778	0.227314	1.33271	2.9713	3.50186e-08	3.54517e-07
LRRC3	0.0958083	0.297979	-1.63186	0.241318	2.19602e-05	0.000120129
LSS	1.53846	3.75313	-1.28638	4.26147	6.01959e-09	6.92298e-08
C21orf58	0.214777	0.440185	-1.03337	0.828482	0.00176917	0.00582332
DGCR2	0.461126	1.03425	-1.16444	2.07815	8.96666e-06	5.43438e-05
CLTCL1	0.15856	0.359466	-1.17934	1.39849	6.14071e-05	0.000299384
RTL10	0.655366	1.35269	-1.04497	2.77886	1.45871e-05	8.36003e-05
ENSG00000277971	1.87291	4.03655	-1.10596	0.95389	0.000476955	0.00185854
KLHL22	0.813477	1.76613	-1.1178	2.57871	6.24256e-06	3.91924e-05
CRKL	2.35866	5.40637	-1.1965	4.37646	5.02449e-08	4.91837e-07
RGL4	0.16445	0.468633	-1.50726	0.607505	1.81436e-05	0.000101047
SLC2A11	0.356027	0.947093	-1.41068	2.54172	1.78269e-08	1.90898e-07
GSTT2	2.31029	0.790399	1.54444	0.925702	2.7147e-06	1.83299e-05
KIAA1671	1.00931	2.30519	-1.19137	4.77065	3.75747e-08	3.77626e-07
GRK3	0.277111	0.827771	-1.57768	2.37281	1.06179e-09	1.39053e-08
CCDC117	28.0259	9.10979	1.6212	6.32902	2.50301e-14	6.7454e-13
XBP1	112.465	24.6819	2.18791	7.69847	2.15039e-24	1.62207e-22
MORC2	1.96329	4.09024	-1.05881	5.0344	7.84659e-07	6.03795e-06
TUG1	1.65501	3.6057	-1.1233	4.74048	2.15947e-07	1.8679e-06
PRR14L	1.55032	4.24854	-1.45426	5.09871	1.8044e-11	3.08855e-10
RFPL2	0.701951	0	9.48742	0.178578	4.37684e-20	2.24503e-18
HMOX1	25.3119	4.17098	2.60099	5.09053	3.87153e-30	4.47933e-28
APOL6	0.0470786	0.113641	-1.26611	-0.243615	0.00405285	0.0118972
FOXRED2	1.00051	2.10007	-1.06941	3.52932	2.81287e-06	1.89097e-05
H1-0	35.2687	79.7199	-1.17652	6.98581	1.80153e-08	1.92571e-07
PLA2G6	2.17234	0.318961	2.7664	3.35482	1.77682e-27	1.75267e-25
MAFF	67.1718	8.90449	2.91518	7.73818	9.33544e-40	1.96786e-37
DDX17	6.91591	18.431	-1.41411	6.98554	1.70902e-11	2.94495e-10
CBX6	2.1719	4.5239	-1.05848	4.7437	9.66037e-07	7.27269e-06
ATF4	278.335	104.658	1.41113	8.96707	1.37899e-11	2.41409e-10
TEF	0.45807	0.956443	-1.06109	1.74804	0.000111296	0.000510623
SEPTIN3	1.02663	2.15037	-1.06636	3.52309	3.09996e-06	2.06861e-05
TTLL1	1.1069	2.86673	-1.37162	1.90347	4.16289e-07	3.39114e-06
BIK	2.44601	0.328017	2.88685	0.475317	4.98234e-12	9.38412e-11
RTL6	5.67575	11.5897	-1.02989	5.54883	1.13399e-06	8.42988e-06
GRAMD4	1.05473	2.48232	-1.23434	3.12062	1.75882e-07	1.54567e-06
ZBED4	1.39361	3.26592	-1.22841	4.00799	3.87413e-08	3.87363e-07
PIM3	9.54433	3.98564	1.25955	3.90055	2.47463e-08	2.57295e-07
TUBGCP6	0.817456	1.73078	-1.08185	3.30277	2.95357e-06	1.97673e-05
TRNT1	1.6752	3.77841	-1.17335	5.30659	3.69672e-08	3.72285e-07
OXTR	0.156522	0.515213	-1.71465	0.636366	9.33628e-07	7.0494e-06
SRGAP3	0.42474	0.0647679	2.71029	2.23064	1.06852e-20	5.87227e-19
IRAK2	1.01069	0.477327	1.08093	1.38572	0.000276518	0.00114692
HRH1	4.03677	1.61161	1.32441	3.98435	4.17145e-09	4.96061e-08
NUP210	1.07353	2.59329	-1.27225	4.61198	5.60605e-09	6.49104e-08
ANKRD28	1.50135	3.56871	-1.249	4.83866	8.02465e-09	9.11316e-08
PLCL2	1.39415	2.94211	-1.07715	3.48793	2.60148e-06	1.76429e-05
TBC1D5	0.409018	1.4579	-1.83299	3.39813	1.06232e-14	2.99212e-13
TOP2B	6.87336	17.5561	-1.35287	7.83144	9.5646e-11	1.49119e-09
AZI2	7.29395	3.38205	1.10869	5.06794	2.47272e-07	2.11039e-06
ZCWPW2	1.1166	0.309673	1.8481	1.72305	3.06807e-10	4.40817e-09
ENSG00000283563	0.353389	0.110306	1.67229	-0.183087	0.000214124	0.00091298
FBXL2	0.0676246	0.367281	-2.43458	0.753353	2.31001e-11	3.88911e-10
CLASP2	0.995236	2.15973	-1.11759	4.58681	2.83826e-07	2.40237e-06
GOLGA4	13.0956	50.2012	-1.93862	8.42204	6.54156e-20	3.34424e-18
XYLB	0.854457	3.17598	-1.89355	3.67499	5.26098e-16	1.72983e-14
CSRNP1	11.1626	1.89935	2.55453	4.40416	9.61097e-28	9.79428e-26
MOBP	0.188872	0	9.21298	-0.0789276	4.17918e-17	1.54962e-15
NKTR	1.56041	4.42893	-1.50493	5.69657	1.76139e-12	3.62356e-11
CCDC13	0.350293	0.0514687	2.75688	0.576749	5.91719e-12	1.09836e-10
TCAIM	0.66022	1.38257	-1.06595	3.16386	5.60487e-06	3.56248e-05
ZNF445	0.782428	1.74826	-1.15973	4.58046	1.02044e-07	9.39146e-07
KIF15	7.87554	15.9339	-1.0166	5.97501	1.32884e-06	9.67732e-06
LIMD1	1.58531	3.19713	-1.01191	4.92331	2.47206e-06	1.68468e-05
FYCO1	3.38851	7.93778	-1.22801	5.87096	6.32349e-09	7.24651e-08
NBEAL2	0.430483	0.89037	-1.04803	2.99927	9.91834e-06	5.9572e-05
SETD2	4.07496	9.07512	-1.15509	6.55621	3.53764e-08	3.57434e-07
COL7A1	0.255374	0.0793894	1.68229	0.947655	4.60686e-07	3.72519e-06
CCDC71	2.00833	4.81879	-1.26199	2.61915	3.65551e-07	3.01452e-06
C3orf62	1.2324	2.96857	-1.26781	3.12597	7.69663e-08	7.29284e-07
BSN	0.022545	0.0624234	-1.46191	-0.46379	0.00191784	0.00624322
UBA7	0.236686	0.0228531	3.33617	-0.60665	6.37385e-08	6.11476e-07
HYAL2	0.457954	1.10543	-1.27011	1.80194	4.46425e-06	2.8949e-05
RASSF1	6.23989	2.57624	1.27599	4.0268	1.33682e-08	1.46831e-07
RBM15B	5.22853	11.059	-1.08068	5.75424	3.08048e-07	2.58888e-06
DNAH1	0.343112	0.0618357	2.46812	1.52704	1.08933e-14	3.05331e-13
PBRM1	2.13733	5.86202	-1.45545	5.272	1.4279e-11	2.49404e-10
ITIH3	0.422396	0	9.67981	0.360451	2.29441e-22	1.44698e-20
CACNA1D	0.0706767	0.169249	-1.25802	1.2236	4.13364e-05	0.000211535
CHDH	0.531062	1.47219	-1.47036	2.96848	1.02307e-09	1.34901e-08
SELENOK	65.4852	31.789	1.04261	6.64403	6.11944e-07	4.8216e-06
TASOR	2.68001	10.2842	-1.94	5.9975	2.04913e-19	9.70216e-18
IL17RD	0.162197	0.522028	-1.68449	1.72148	2.8252e-09	3.44238e-08
SLMAP	3.2362	6.58494	-1.02483	6.38882	9.76873e-07	7.34708e-06
KCTD6	0.397826	1.16246	-1.5447	1.28486	4.1754e-07	3.39953e-06
PTPRG	0.469796	1.66015	-1.82076	3.96331	1.58839e-15	4.97803e-14
ADAMTS9	1.23221	0.350499	1.81295	3.09121	1.3897e-13	3.44359e-12
MAGI1	0.827907	2.38839	-1.52821	4.23989	7.67146e-12	1.39868e-10
KBTBD8	4.54326	1.71253	1.40727	3.89533	5.42426e-10	7.47926e-09
RYBP	3.63336	1.2205	1.57356	4.36749	1.78242e-12	3.66192e-11
ROBO1	0.90247	1.92671	-1.09397	3.96926	9.16475e-07	6.93823e-06
DHFR2	0.252404	1.15283	-2.18836	1.62309	2.33793e-13	5.63007e-12
CRYBG3	2.03437	6.76935	-1.7343	5.59549	7.50533e-16	2.43654e-14
SENP7	0.360321	0.938857	-1.38049	2.06495	2.02854e-07	1.76457e-06
NXPE3	0.516649	1.36049	-1.39653	3.83098	7.24788e-10	9.78337e-09
ALCAM	0.696047	1.95898	-1.4923	3.25658	2.775e-10	4.00203e-09
MYH15	3.92494	1.26759	1.6303	4.3735	3.10911e-13	7.24895e-12
PHLDB2	0.173231	0.625122	-1.85	2.30383	2.87407e-12	5.64109e-11
CCDC80	2.15417	0.34016	2.66205	4.03355	1.49213e-28	1.57266e-26
CFAP44	0.24089	1.4772	-2.61521	3.38716	7.21486e-26	6.23721e-24
ZDHHC23	0.819708	2.68792	-1.7128	3.65063	1.57826e-13	3.87959e-12
CCDC191	0.957898	2.6812	-1.4844	3.26927	2.7746e-10	4.00203e-09
POGLUT1	0.447702	1.15788	-1.37005	2.51257	5.90323e-08	5.70238e-07
LRRC58	1.44714	4.23516	-1.54897	4.49326	2.33942e-12	4.65149e-11
HCLS1	0.405987	0.142916	1.5025	0.546285	4.57306e-05	0.000231177
EAF2	1.2777	0.469973	1.43968	0.686249	4.3055e-05	0.000219599
PARP9	1.00487	2.32673	-1.21102	3.89907	6.73527e-08	6.43342e-07
DTX3L	0.941	3.04211	-1.69226	3.52505	4.58403e-13	1.02977e-11
PARP14	2.41296	5.29573	-1.13393	5.30853	1.01329e-07	9.34243e-07
HACD2	2.81869	5.70812	-1.01784	4.47788	2.93483e-06	1.96695e-05
UMPS	3.27148	7.36743	-1.17112	5.32156	3.88134e-08	3.87831e-07
TXNRD3	1.17379	2.37259	-1.01481	2.75184	2.62212e-05	0.000140805
DNAJC13	1.95702	5.79294	-1.56549	5.22271	4.91146e-13	1.09851e-11
TOPBP1	5.27232	11.3094	-1.10096	5.92745	1.74219e-07	1.53369e-06
NME9	0.0836647	0.473331	-2.49006	0.229642	2.56281e-09	3.14988e-08
RASA2	1.69351	3.85838	-1.18774	4.06128	9.24642e-08	8.60241e-07
ATR	0.199298	0.781751	-1.9712	3.74207	2.71843e-17	1.02779e-15
PLS1	2.78191	5.84502	-1.07098	4.51357	8.51802e-07	6.51144e-06
U2SURP	20.1486	43.693	-1.11672	8.49441	7.33022e-08	6.96706e-07
HPS3	1.77808	4.38425	-1.30178	4.25838	4.24293e-09	5.03782e-08
CP	0.109641	0.283038	-1.36485	0.50713	0.000114068	0.000522095
TM4SF1	0.949047	0.0446272	4.38478	0.859434	1.85138e-21	1.09573e-19
SIAH2	9.83581	4.15886	1.24163	4.2009	2.36486e-08	2.47386e-07
MBNL1	2.23168	4.56721	-1.03308	5.087	1.31604e-06	9.60682e-06
DHX36	3.45774	9.1102	-1.39758	6.05171	4.15058e-11	6.716e-10
PLCH1	0.258089	1.00693	-1.96231	2.18994	4.07136e-13	9.32292e-12
KCNAB1	0.0663013	0.201958	-1.60066	-0.0775683	0.000206754	0.000884251
LEKR1	0.262429	0.0465783	2.48084	-0.106992	1.90522e-07	1.66105e-06
ENSG00000248710	0.935897	2.61501	-1.48153	2.58333	3.70488e-09	4.4454e-08
IFT80	0.991742	2.49306	-1.32952	3.62817	5.9537e-09	6.85232e-08
SMC4	12.4392	43.6928	-1.81247	7.84017	1.1163e-17	4.43866e-16
TRIM59	0.264343	0.74111	-1.48596	1.98576	3.79883e-08	3.81072e-07
PPM1L	0.12464	0.334292	-1.42163	1.52849	1.12248e-06	8.36045e-06
B3GALNT1	0.986536	2.00553	-1.02326	3.55158	7.19589e-06	4.45237e-05
SERPINI1	1.9838	0.317612	2.63766	1.33467	4.42196e-15	1.30605e-13
GOLIM4	25.194	55.484	-1.13897	7.53095	4.48463e-08	4.42068e-07
MECOM	1.30254	2.66972	-1.03518	4.20349	2.53787e-06	1.72494e-05
ACTRT3	3.19661	1.01119	1.65877	1.84108	5.0947e-09	5.9482e-08
SKIL	7.34132	0.845378	3.11782	5.05796	4.12502e-40	8.94026e-38
PLD1	0.0302932	0.188032	-2.62216	0.152729	9.65857e-10	1.27795e-08
ECT2	8.61694	19.6182	-1.1869	6.27915	1.64467e-08	1.77976e-07
TBL1XR1	3.38395	7.25338	-1.09989	5.96084	1.76785e-07	1.55188e-06
KCNMB3	0.0552637	0.121799	-1.13543	-0.267891	0.0101916	0.0261903
ZNF639	0.625401	1.4067	-1.16891	2.799	1.40532e-06	1.01622e-05
MFN1	5.36921	11.7974	-1.13561	5.67407	8.03918e-08	7.55693e-07
USP13	0.623792	1.46836	-1.23481	4.00274	3.3664e-08	3.41253e-07
FXR1	13.2597	2.76286	2.26272	6.57292	1.69115e-25	1.42204e-23
YEATS2	2.74072	7.99525	-1.54449	5.78007	4.53056e-13	1.02223e-11
MAP6D1	0.419462	0.880452	-1.06747	0.651181	0.00161991	0.00539431
EIF4A2	72.3277	31.8857	1.18163	8.31957	1.31532e-08	1.44676e-07
BCL6	1.64731	0.332825	2.30557	2.57319	5.78238e-18	2.36647e-16
LPP	0.245822	0.707719	-1.52513	3.65538	3.08919e-11	5.10595e-10
HES1	18.076	3.30781	2.44961	4.46544	4.0312e-26	3.60652e-24
ATP13A3	1.27129	2.58041	-1.02123	5.45992	1.44137e-06	1.03741e-05
FAM43A	6.10313	0.411971	3.88589	3.37318	5.21344e-44	1.33707e-41
XXYLT1	0.443063	0.905695	-1.03061	1.87682	0.000134895	0.000606047
DYNLT2B	2.71391	0.9597	1.49743	1.2345	1.84558e-06	1.29384e-05
WDR53	11.1947	4.86057	1.20335	3.85696	1.01275e-07	9.34243e-07
DLG1	1.25832	3.01698	-1.26149	5.14614	4.45937e-09	5.26268e-08
LRCH3	1.70072	3.55202	-1.06239	5.05425	6.76007e-07	5.2697e-06
LMLN	0.359304	1.01984	-1.50418	2.59004	2.1805e-09	2.70593e-08
FAM53A	0.74603	0.336886	1.14535	1.238	0.000157644	0.000694482
HTT	0.979111	2.21769	-1.1794	5.09771	3.92072e-08	3.91258e-07
MSX1	13.5872	3.62783	1.90466	4.19603	7.05016e-17	2.54666e-15
CRMP1	0.572499	2.67971	-2.22574	3.2575	9.72054e-20	4.80964e-18
TBC1D14	6.33423	17.8562	-1.49512	6.24302	1.70943e-12	3.52609e-11
CCDC96	8.4233	2.02843	2.05328	3.50136	1.32771e-17	5.19867e-16
SLC2A9	0.714915	0	10.653	1.2942	1.17005e-36	2.00053e-34
CPEB2	0.219184	0.0917068	1.25339	0.269279	0.00101524	0.00359221
CC2D2A	0.42817	1.1066	-1.36946	3.48837	2.94448e-09	3.57897e-08
FBXL5	2.92769	6.09379	-1.05742	4.4085	1.28749e-06	9.41608e-06
DCAF16	3.35867	6.96844	-1.05281	4.63805	1.17209e-06	8.67123e-06
ADGRA3	2.01407	4.16274	-1.0473	4.83964	1.16117e-06	8.59452e-06
LGI2	0.162492	0.368218	-1.17795	0.813325	0.000370007	0.0014808
RBPJ	0.832784	2.00343	-1.26626	4.4424	7.88532e-09	8.96816e-08
ARAP2	0.59622	1.23628	-1.05179	3.5133	4.12351e-06	2.68975e-05
TLR6	0.374117	1.46463	-1.96775	2.66021	1.34144e-14	3.73273e-13
KLHL5	1.01725	2.18613	-1.10346	3.87928	8.60639e-07	6.56921e-06
RFC1	9.94946	19.9467	-1.00343	6.64931	1.53265e-06	1.09593e-05
UGDH	14.705	5.69637	1.36808	5.36192	1.72383e-10	2.58038e-09
SMIM14	0.890973	0.215068	2.04829	1.87984	1.59582e-12	3.30061e-11
PDS5A	4.19332	9.23385	-1.13879	6.3569	5.74064e-08	5.56278e-07
DCAF4L1	0.653927	0.286998	1.18633	1.18713	0.000126954	0.00057441
ATP10D	0.286171	0.814595	-1.508	2.14368	1.1373e-08	1.26451e-07
CNGA1	0.431969	0.0362052	3.54707	-0.135527	3.54029e-11	5.80789e-10
FRYL	0.713798	1.51979	-1.09011	4.34469	6.79246e-07	5.29227e-06
CHIC2	51.584	21.6101	1.25512	5.49791	3.89033e-09	4.64786e-08
CEP135	2.18138	5.30797	-1.28281	5.36907	1.84182e-09	2.31174e-08
REST	4.27884	9.78418	-1.19317	6.04837	1.51134e-08	1.64474e-07
IGFBP7	0.301315	0.606109	-1.00465	-0.130775	0.0151306	0.0367207
UBA6	2.07681	5.37316	-1.37129	5.41015	1.38722e-10	2.10935e-09
PARM1	0.462088	1.11025	-1.26358	1.99581	2.08316e-06	1.4446e-05
SEPTIN11	18.1352	36.4736	-1.00805	8.05516	1.15042e-06	8.53139e-06
FRAS1	0.302045	1.13585	-1.91043	3.87118	1.18136e-16	4.18867e-15
PRDM8	1.54885	4.18056	-1.43212	3.71957	3.56874e-10	5.04741e-09
THAP9	1.01428	0.342044	1.5663	1.58667	9.91434e-08	9.17389e-07
KLHL8	0.881571	1.85227	-1.0708	3.33405	3.78992e-06	2.49654e-05
PKD2	1.58102	4.36154	-1.46368	4.04098	7.4781e-11	1.18145e-09
ABCG2	0.165325	0.37123	-1.16447	0.620337	0.000851424	0.00308275
HERC3	0.829102	1.66045	-1.00159	3.14747	1.84177e-05	0.000102388
FAM13A	0.704094	1.52451	-1.11426	3.8833	6.52867e-07	5.11523e-06
TIGD2	1.00729	2.203	-1.12827	2.36345	9.57257e-06	5.76979e-05
SMARCAD1	1.63082	4.11363	-1.33457	4.18275	1.96141e-09	2.4439e-08
CENPE	3.31928	16.1895	-2.28601	6.59782	4.91865e-26	4.32504e-24
SGMS2	3.5714	1.77048	1.0122	4.35434	3.99927e-06	2.6221e-05
ELOVL6	4.71394	10.3853	-1.13947	5.77995	6.9465e-08	6.62284e-07
PITX2	10.7423	4.26679	1.33197	5.49364	4.45578e-10	6.19382e-09
ZGRF1	0.922772	1.98471	-1.10461	3.72953	1.02026e-06	7.65844e-06
SYNPO2	0.0805072	0.0119794	2.73321	-0.0426491	1.71346e-08	1.84771e-07
PDE5A	0.15728	0.423042	-1.42569	1.49125	1.09153e-06	8.14965e-06
BBS7	1.43735	3.07937	-1.0989	3.48095	1.59642e-06	1.13678e-05
BLTP1	0.166515	0.594301	-1.83514	4.10807	7.28266e-16	2.37183e-14
NUDT6	0.490849	1.09005	-1.15032	2.38804	4.96237e-06	3.19235e-05
ANKRD50	0.629163	1.70781	-1.44016	3.36567	6.63949e-10	9.01362e-09
INTU	0.100703	0.215534	-1.0964	1.36178	0.000173323	0.000754054
SCLT1	3.6529	7.98098	-1.12745	5.70782	9.74974e-08	9.03789e-07
SLC7A11	5.192	0.927154	2.48502	4.8869	1.25972e-27	1.25873e-25
NOCT	14.0017	4.50158	1.63684	4.54285	1.77812e-13	4.32254e-12
NAA15	11.7125	27.8061	-1.24733	7.63164	2.24199e-09	2.77776e-08
OTUD4	3.5071	7.18678	-1.035	5.66952	9.57929e-07	7.21518e-06
ZNF827	0.184715	0.570938	-1.62722	2.85818	3.77044e-11	6.1723e-10
PRMT9	1.83665	3.69671	-1.00887	3.45506	1.09818e-05	6.51961e-05
LRBA	0.928018	2.96244	-1.67441	5.3518	1.09967e-14	3.07668e-13
TMEM131L	1.13201	2.7813	-1.29653	3.64823	1.24657e-08	1.37705e-07
DDX60	0.0149081	0.0989614	-2.7169	0.0177298	1.34897e-09	1.73272e-08
DDX60L	0.0496114	0.162524	-1.70703	0.399921	6.0492e-06	3.81184e-05
NEK1	0.829314	2.29305	-1.46708	4.67413	2.15927e-11	3.65131e-10
CLCN3	3.93459	8.15593	-1.05156	5.56541	6.74325e-07	5.25925e-06
GALNT7	1.56942	3.56687	-1.1842	4.13024	9.37199e-08	8.70871e-07
WWC2	2.44197	5.2708	-1.10988	5.27062	1.8888e-07	1.64954e-06
TRAPPC11	2.26041	4.69528	-1.05446	4.34667	1.52677e-06	1.09223e-05
IRF2	0.97072	2.20398	-1.18262	3.41985	2.72455e-07	2.31121e-06
CFAP97	5.13305	11.2916	-1.1373	5.88493	7.02922e-08	6.69756e-07
LRP2BP	1.6317	0.362219	2.17021	2.89589	1.81171e-17	7.00467e-16
ANKRD37	3.16432	1.46534	1.10997	2.39979	1.4284e-05	8.20771e-05
C4orf47	3.51616	0.304484	3.52027	1.42628	2.71283e-22	1.69008e-20
CYP4V2	0.339605	0.899604	-1.40464	2.60412	1.77133e-08	1.89946e-07
ENSG00000290316	0.158029	0.516093	-1.69943	-0.297353	0.000159262	0.000700208
FAT1	0.766469	2.72374	-1.82904	4.81864	1.22512e-16	4.33381e-15
TRIML2	0.564758	0.187446	1.58621	0.274799	4.91047e-05	0.000245332
ZDHHC11	0.998451	2.11899	-1.08529	3.46297	2.15685e-06	1.49033e-05
TRIP13	12.6674	25.5489	-1.01209	5.9876	1.47102e-06	1.05678e-05
IRX2	5.78541	2.8068	1.04327	3.87425	3.55022e-06	2.34769e-05
ZNF622	166.011	72.519	1.19483	7.66995	9.86008e-09	1.10427e-07
RAI14	12.0974	27.0652	-1.16171	7.21409	2.56991e-08	2.66302e-07
RICTOR	0.425743	1.32131	-1.63341	3.5583	1.9635e-12	3.98615e-11
CARD6	0.544129	1.29521	-1.2501	1.98644	2.65191e-06	1.79295e-05
MRPS30	2.6104	5.23272	-1.00316	4.60097	3.63816e-06	2.40378e-05
ISL1	0.382294	0.129192	1.55747	-0.358086	0.000993175	0.00352386
HSPB3	2.4425	0	9.14005	-0.146952	2.50387e-16	8.60242e-15
CCNO	1.87237	0.463936	2.00891	1.06859	1.68767e-09	2.13744e-08
GPBP1	17.0757	7.29412	1.22708	6.30242	5.62907e-09	6.5079e-08
ZSWIM6	4.69568	1.79018	1.39096	4.16679	4.97077e-10	6.86627e-09
NLN	1.61652	4.55792	-1.49533	5.07883	5.36547e-12	1.00565e-10
SREK1	8.67324	21.0813	-1.28131	8.08422	7.89757e-10	1.05585e-08
BDP1	3.41488	12.1822	-1.83479	6.5958	7.83663e-18	3.17342e-16
PTCD2	0.193784	0.596509	-1.62088	2.26716	6.08073e-10	8.34704e-09
ARHGEF28	1.56535	3.18929	-1.02666	5.21563	1.42569e-06	1.02853e-05
FAM169A	2.74126	6.35988	-1.21403	4.96877	1.78833e-08	1.91369e-07
CERT1	2.22786	4.57592	-1.03834	5.62445	9.01202e-07	6.83138e-06
POLK	0.659549	1.33157	-1.01339	4.15511	4.38599e-06	2.84654e-05
F2R	0.119296	0.274875	-1.19917	-0.287529	0.00680446	0.0185257
AGGF1	8.4279	17.7504	-1.07455	6.04212	3.22709e-07	2.69883e-06
ENSG00000285000	16.5116	34.6642	-1.06991	5.90958	3.78412e-07	3.11058e-06
ZBED3	1.04433	2.12748	-1.02625	3.36498	8.74151e-06	5.31257e-05
SCAMP1	0.724759	1.788	-1.30226	3.08829	3.96327e-08	3.94993e-07
CMYA5	0.130261	0.043874	1.56546	0.379207	3.77047e-05	0.000194568
ZFYVE16	0.493618	1.40969	-1.51355	3.88435	2.35616e-11	3.95814e-10
RASA1	1.49704	3.47465	-1.21445	3.7058	8.74377e-08	8.16439e-07
ARRDC3	7.40991	2.10675	1.81415	4.57238	5.08188e-16	1.67452e-14
SKIC3	0.352646	0.76784	-1.12234	3.92826	5.27789e-07	4.22341e-06
RHOBTB3	0.634417	1.44893	-1.19106	3.20562	3.52038e-07	2.91402e-06
ERAP2	0.266404	1.16274	-2.12408	2.31908	2.88394e-15	8.73583e-14
LNPEP	0.464848	1.35309	-1.54103	3.76869	1.46313e-11	2.54402e-10
CHD1	8.288	23.0704	-1.47692	7.4061	2.02941e-12	4.08216e-11
PPIP5K2	0.604872	1.44954	-1.26065	4.1513	1.37567e-08	1.50668e-07
NUDT12	1.03661	2.47805	-1.25678	2.92377	1.64965e-07	1.46058e-06
WDR36	1.35322	3.71257	-1.45574	4.16079	7.51291e-11	1.18477e-09
APC	1.08143	2.47111	-1.19206	4.59861	4.39047e-08	4.34194e-07
YTHDC2	0.753497	2.0522	-1.44517	3.92457	1.48558e-10	2.24119e-09
PGGT1B	0.88772	1.87691	-1.07993	3.80222	1.49406e-06	1.07128e-05
TICAM2	3.53692	1.40764	1.32868	3.08167	3.16853e-08	3.2311e-07
SRFBP1	30.7811	76.3734	-1.311	7.38117	3.65627e-10	5.14755e-09
LOX	0.111618	0.524924	-2.2282	0.85245	1.10675e-10	1.71162e-09
ZNF474	2.31079	4.83546	-1.06492	3.29136	4.55917e-06	2.95271e-05
ENSG00000250803	0.976978	2.2092	-1.17586	1.62662	2.74473e-05	0.0001465
SNCAIP	0.260856	0.100175	1.37715	0.457142	0.000147678	0.000655647
PRDM6	0.121343	0.0056328	4.3534	-0.612237	1.05991e-09	1.38926e-08
MARCHF3	0.397646	0.152945	1.37501	0.504104	0.000173128	0.00075342
LYRM7	1.98795	5.87707	-1.56359	4.61364	1.30301e-12	2.73543e-11
P4HA2	9.13597	2.64368	1.7889	5.90023	8.57466e-17	3.06853e-15
ENSG00000283782	4.06204	15.6564	-1.94639	6.46548	1.06248e-19	5.22346e-18
IL5	0.638277	0	8.42948	-0.798989	5.64977e-12	1.05125e-10
RAD50	2.94586	13.2769	-2.17205	6.42149	8.87992e-24	6.38524e-22
KIF3A	8.70643	19.5079	-1.16387	6.59701	2.77214e-08	2.85145e-07
HSPA4	339.849	163.123	1.05893	10.3178	3.02003e-07	2.54085e-06
CDKL3	8.11881	1.13921	2.83222	3.87344	9.08615e-31	1.08711e-28
UBE2B	13.0737	4.58472	1.51159	4.91194	4.49084e-12	8.53148e-11
C5orf24	1.64184	3.49373	-1.08921	3.88942	1.09134e-06	8.14965e-06
SMAD5	1.10313	2.42988	-1.13905	4.00001	3.13101e-07	2.62561e-06
CDC25C	8.70207	3.16255	1.46002	4.3086	5.92391e-11	9.47579e-10
FAM53C	13.2695	5.13935	1.36838	6.02163	1.08493e-10	1.68126e-09
EGR1	65.5354	3.76216	4.1223	6.76527	5.01345e-67	3.08588e-64
HBEGF	50.5901	19.5617	1.37078	6.71347	7.40564e-11	1.1712e-09
CD14	1.00696	0.0157835	5.84319	-0.127369	3.47442e-15	1.04219e-13
PCDHA3	0.15296	0	8.60234	-0.642327	4.15962e-13	9.45469e-12
PCDHB8	0.258461	0.803493	-1.63229	0.575613	4.12517e-06	2.68975e-05
PCDHB14	0.0487626	0.276609	-2.48788	-0.420131	8.97687e-07	6.81481e-06
SPRY4	10.3076	26.0509	-1.33759	6.89715	1.84918e-10	2.75196e-09
FGF1	1.36237	0.0521995	4.69031	1.85001	3.3474e-34	4.85942e-32
PCYOX1L	0.741844	1.55395	-1.06626	2.80004	1.00864e-05	6.04163e-05
PPARGC1B	0.360951	1.08507	-1.58731	3.22417	2.32388e-11	3.90818e-10
LARP1	13.4373	29.9335	-1.1555	8.05211	2.71748e-08	2.80272e-07
GEMIN5	2.67132	7.67793	-1.52298	4.86945	2.87063e-12	5.64109e-11
CYFIP2	2.05516	4.64097	-1.17507	5.14564	3.92453e-08	3.91384e-07
DUSP1	172.575	64.1296	1.42814	7.8967	9.12214e-12	1.64369e-10
CREBRF	1.80055	0.560672	1.68278	3.87087	2.4087e-13	5.79141e-12
CPEB4	2.64384	0.861202	1.61789	4.19947	7.03065e-13	1.54333e-11
MSX2	3.04095	1.09872	1.46758	2.22316	3.31407e-08	3.36613e-07
NSD1	1.04461	2.1303	-1.028	5.11391	1.45803e-06	1.04842e-05
CNOT6	3.19209	6.53444	-1.03346	4.9997	1.43706e-06	1.03527e-05
ZFP62	2.1092	5.02936	-1.2534	3.90783	2.4985e-08	2.59251e-07
BPHL	0.562682	1.15135	-1.03227	2.31811	4.54661e-05	0.000229991
TUBB2A	19.3231	6.89454	1.48666	5.25457	6.26277e-12	1.15971e-10
TUBB2B	10.4637	3.61186	1.5344	4.87508	2.37686e-12	4.71936e-11
SLC22A23	0.306451	0.646535	-1.07626	2.09966	4.05748e-05	0.000207775
PRPF4B	12.572	28.2251	-1.16675	7.42601	2.16834e-08	2.28537e-07
DSP	4.92321	11.2178	-1.18808	6.7806	1.37904e-08	1.5093e-07
HIVEP1	0.604759	0.236214	1.35527	2.23022	2.32738e-07	1.99965e-06
SIRT5	0.27078	0.720367	-1.41075	2.49213	2.38245e-08	2.48888e-07
CD83	15.0877	7.34936	1.03756	4.74455	1.63718e-06	1.15936e-05
MYLIP	10.4046	1.22699	3.08303	4.1657	3.12213e-36	5.11099e-34
CARMIL1	2.23776	4.82885	-1.10947	4.59961	3.35593e-07	2.79141e-06
H3C2	2.19178	0.101743	4.3534	-0.612237	1.05991e-09	1.38926e-08
H4C3	3.82906	0	9.04336	-0.23684	1.54878e-15	4.87375e-14
H1-4	7.93666	0.858805	3.20254	1.82336	4.69772e-23	3.17055e-21
H2BC5	14.7092	7.09513	1.05146	3.2401	6.5311e-06	4.0771e-05
ENSG00000282988	0.806416	0.234081	1.77843	0.21572	1.23973e-05	7.25636e-05
H4C5	4.07767	0.252382	3.9763	-0.0536215	9.22082e-13	1.97069e-11
H2AC8	7.12393	2.01125	1.82166	1.28027	7.65598e-09	8.71377e-08
H4C8	1.58327	0.648983	1.28487	1.30833	2.02901e-05	0.000111948
BTN3A2	0.547484	2.09307	-1.93392	3.22029	1.19926e-15	3.82076e-14
BTN3A3	1.70922	0.477822	1.83766	2.64554	7.91274e-13	1.71979e-11
BTN1A1	1.13015	0	10.1481	0.807173	1.43879e-28	1.53751e-26
H2BC11	2.24445	0.298226	2.90013	0.48657	3.60798e-12	6.9836e-11
H2AC11	7.07754	1.26549	2.47797	1.08963	1.45135e-12	3.01869e-11
H2BC12	25.2805	9.03273	1.48418	3.09752	7.46826e-10	1.00456e-08
H3C10	2.11938	0.644685	1.71332	0.84219	6.23139e-07	4.90228e-06
H4C12	8.45954	1.8808	2.1647	1.04981	2.10672e-10	3.0963e-09
H2BC15	1.52006	0.201136	2.9136	1.90584	7.02244e-21	3.9295e-19
H3C12	8.53505	1.99964	2.09176	2.19886	3.69763e-14	9.72636e-13
H2AC17	14.9044	3.52299	2.07898	2.18863	4.90517e-14	1.28151e-12
ZSCAN31	1.03412	0.482464	1.09897	1.93363	4.6685e-05	0.000235383
TRIM26	31.5031	5.04822	2.64149	6.32322	4.8607e-33	6.50404e-31
NRM	0.330868	1.01766	-1.61664	0.476363	6.42825e-06	4.02269e-05
IER3	5.87122	2.23368	1.39337	2.46888	5.4332e-08	5.28818e-07
MICB	9.31434	3.23316	1.5262	4.13931	1.22434e-11	2.15562e-10
NFKBIL1	2.05304	1.00895	1.02368	1.45527	0.00049415	0.00191826
HSPA1A	15.0608	1.40574	3.42026	4.31294	4.56547e-43	1.1517e-40
HSPA1B	983.691	78.802	3.64188	10.385	6.51354e-58	2.78418e-55
TNXB	0.0812363	0	8.78087	-0.479123	2.7628e-13	6.51055e-12
EGFL8	0.272429	0.637678	-1.22353	0.289054	0.000807467	0.00294508
ITPR3	8.90125	19.1897	-1.10823	7.1154	1.06585e-07	9.7685e-07
SMIM29	0.80798	0.195035	2.04178	0.000292123	2.63117e-06	1.77971e-05
BLTP3A	2.06897	4.64368	-1.16624	5.00631	5.85057e-08	5.66091e-07
LHFPL5	1.77843	4.58275	-1.36541	4.5842	4.68542e-10	6.50129e-09
SRPK1	18.8027	40.8693	-1.12006	7.64164	7.26688e-08	6.91545e-07
CDKN1A	19.3314	7.77431	1.31405	5.3459	8.33721e-10	1.11076e-08
MTCH1	1.8739	0.640407	1.54868	4.15598	5.95494e-12	1.10403e-10
PIM1	1.29373	0.531918	1.28071	1.50006	1.14179e-05	6.73434e-05
TMEM217	0.514658	0.256227	1.00371	0.430982	0.00672001	0.0183217
TMEM217B	1.10379	0.525867	1.06685	0.340815	0.00482304	0.0137873
GUCA1B	1.36632	0.355003	1.9405	1.01529	8.28141e-09	9.35641e-08
TRERF1	1.11131	2.22352	-1.00034	3.73846	8.89225e-06	5.39353e-05
UBR2	18.8443	7.716	1.28817	6.88159	8.23917e-10	1.0996e-08
PEX6	3.1453	0.585177	2.42455	2.70893	7.56508e-20	3.84196e-18
POLR1C	3.65038	7.47986	-1.03486	4.93866	1.44423e-06	1.03898e-05
POLH	1.84806	0.813908	1.18273	3.4856	2.93628e-07	2.47717e-06
VEGFA	15.7027	3.74502	2.06791	7.13339	5.09885e-22	3.10123e-20
TCTE1	0.537414	0	9.14005	-0.146952	2.50387e-16	8.60242e-15
AARS2	3.69383	7.39891	-1.00208	4.86327	3.14781e-06	2.09782e-05
RUNX2	0.0736177	0.184049	-1.31775	0.123848	0.000800376	0.00292268
CYP39A1	0.678485	0.334238	1.01937	0.708163	0.00304304	0.00931497
CD2AP	5.36627	13.4963	-1.33051	5.99319	3.22022e-10	4.60527e-09
PAQR8	0.162587	0.526724	-1.69226	0.818742	5.93277e-07	4.69638e-06
EFHC1	0.0767065	0.163443	-1.09007	1.46703	0.000163199	0.000714659
TRAM2	0.941371	1.94034	-1.04314	3.34853	6.27771e-06	3.9397e-05
DST	0.318992	1.59238	-2.31937	5.52439	1.21285e-25	1.03685e-23
PHF3	3.87931	10.7157	-1.46582	7.25487	3.02827e-12	5.91358e-11
SENP6	4.57105	9.32846	-1.02907	6.31065	9.00105e-07	6.82642e-06
MYO6	2.58099	5.47322	-1.08438	5.43235	3.24545e-07	2.71136e-06
IRAK1BP1	0.531029	1.43509	-1.4336	2.88059	3.50751e-09	4.22328e-08
PHIP	2.1469	6.93142	-1.69082	6.35261	1.94396e-15	6.00676e-14
TTK	1.28883	2.71365	-1.0738	3.20097	4.1062e-06	2.68079e-05
TENT5A	2.92849	0.498176	2.55426	3.38514	2.08961e-24	1.58398e-22
CEP162	1.68306	3.81834	-1.1816	3.90262	1.4035e-07	1.25783e-06
ZNF292	0.637298	1.98346	-1.63777	4.80119	8.90631e-14	2.27281e-12
PNRC1	6.73796	2.51092	1.42374	3.79733	4.42567e-10	6.1631e-09
PM20D2	5.38576	12.6633	-1.23333	5.40843	7.04088e-09	8.04941e-08
MDN1	3.0015	9.88858	-1.72005	7.76477	3.76972e-16	1.26933e-14
CASP8AP2	3.62455	8.56408	-1.24041	5.63458	5.07282e-09	5.92715e-08
MANEA	0.284792	0.807752	-1.50309	2.53889	2.4126e-09	2.97239e-08
GPR63	0.371788	0.880017	-1.24195	1.91301	4.35137e-06	2.82527e-05
MMS22L	0.384456	0.778918	-1.0184	3.66781	6.69524e-06	4.16605e-05
FBXL4	0.204294	0.986274	-2.26931	2.2789	6.27699e-17	2.29431e-15
PRDM1	0.242507	0.0154047	3.93889	-0.0866989	2.10719e-12	4.22757e-11
SNX3	296.896	117.207	1.34089	8.56436	1.27685e-10	1.95309e-09
FIG4	0.235771	0.507178	-1.10478	3.4315	1.52192e-06	1.08927e-05
REV3L	0.69367	1.92977	-1.47579	4.02842	5.02147e-11	8.08268e-10
TRAPPC3L	1.39228	0	10.3875	1.03747	2.92336e-32	3.81225e-30
RSPH4A	0.932827	1.87643	-1.0075	2.00826	0.000139012	0.000621838
ENSG00000282218	3.52026	7.57499	-1.10487	2.37617	1.2412e-05	7.25691e-05
GOPC	2.52709	5.62821	-1.155	4.24046	1.65075e-07	1.46071e-06
TRMT11	1.40403	3.06656	-1.12677	3.6805	6.43566e-07	5.05265e-06
RNF146	0.86357	2.2608	-1.38755	2.41355	5.84712e-08	5.66091e-07
TBPL1	4.11192	1.5786	1.38084	3.84835	1.30168e-09	1.67757e-08
ENSG00000288529	67.1198	23.1742	1.53329	2.55849	1.74795e-09	2.20471e-08
SLC2A12	0.332431	0.149291	1.15212	0.486778	0.00152506	0.00512385
SGK1	2.57285	0.198318	3.69549	3.79566	1.68339e-44	4.46621e-42
MYB	1.11669	2.67189	-1.25823	3.38441	5.65299e-08	5.48476e-07
IL20RA	0.109286	0.263801	-1.26655	-0.123788	0.00222023	0.00708226
TNFAIP3	0.7321	0.274357	1.41448	1.72543	6.18627e-07	4.87e-06
CITED2	15.5635	2.67763	2.53862	4.55175	8.21857e-28	8.43116e-26
STX11	0.441392	0.0451465	3.27479	0.559682	2.66559e-14	7.146e-13
UTRN	0.647201	2.62049	-2.01722	4.61725	2.25471e-19	1.06102e-17
SHPRH	0.450366	1.55869	-1.79079	4.15367	2.5928e-15	7.88497e-14
STXBP5	0.170369	0.381319	-1.16183	2.899	1.41921e-06	1.02481e-05
SAMD5	0.315341	0.840478	-1.41302	1.93304	1.8776e-07	1.64069e-06
ENSG00000285991	1.01207	2.39681	-1.24332	3.11487	1.41691e-07	1.26838e-06
LRP11	0.954325	2.15693	-1.17602	3.23343	4.92278e-07	3.96814e-06
ULBP2	29.8795	7.18523	2.05571	4.63311	8.40864e-20	4.20105e-18
ULBP1	2.99834	0.744806	2.00789	2.60439	1.4174e-14	3.92284e-13
ULBP3	30.1718	11.8487	1.3484	6.03187	1.96021e-10	2.90035e-09
CCDC170	0.392545	0.181853	1.10779	0.69542	0.00104733	0.00369218
SYNE1	0.0525737	0.0175042	1.58324	0.790037	3.86703e-06	2.54407e-05
TFB1M	0.817319	2.01083	-1.29807	2.54673	2.10165e-07	1.81993e-06
SERAC1	0.630317	1.36557	-1.11502	3.46097	1.24127e-06	9.13032e-06
TMEM181	1.50259	3.9982	-1.41158	3.93031	3.93558e-10	5.52057e-09
MRPL18	233.615	34.8118	2.74641	7.52739	6.73955e-36	1.08029e-33
PNLDC1	5.34067	0	11.9665	2.5798	1.17164e-61	6.00974e-59
MAP3K4	2.13036	4.81408	-1.17601	4.70864	5.96439e-08	5.75784e-07
AFDN	2.19943	5.44335	-1.30728	5.71613	7.35981e-10	9.92574e-09
ERMARD	0.742009	1.66317	-1.16368	2.36822	4.55814e-06	2.95271e-05
DLL1	4.8164	1.11632	2.10843	3.51124	1.83045e-18	7.93438e-17
PDGFA	9.6754	2.43069	1.99267	4.79933	5.06771e-19	2.314e-17
GPR146	0.21606	0.456345	-1.07546	0.149023	0.00599981	0.0166381
GPER1	1.15865	0.0749146	3.93418	1.0027	4.22508e-21	2.41693e-19
ZFAND2A	82.0575	2.22134	5.20632	6.58873	2.90987e-92	5.59713e-89
MICALL2	0.572012	0.253728	1.1717	1.88748	2.05218e-05	0.000113024
CHST12	0.21918	0.527456	-1.26623	2.59611	3.25861e-07	2.71928e-06
FOXK1	1.12244	2.64793	-1.23806	4.62858	1.30832e-08	1.44009e-07
RBAK-RBAKDN	33.1803	8.74772	1.92301	4.4636	1.63183e-17	6.34105e-16
C1GALT1	0.673336	1.38789	-1.04308	3.00783	1.04217e-05	6.21897e-05
MIOS	1.78364	4.59972	-1.3665	4.42337	5.36734e-10	7.40741e-09
PHF14	10.757	5.13836	1.06586	6.80322	3.34667e-07	2.78672e-06
TMEM106B	0.673781	1.34869	-1.00098	3.85944	7.76477e-06	4.76603e-05
SNX13	0.625767	1.59285	-1.34766	4.1891	1.39412e-09	1.78772e-08
RAPGEF5	0.33388	0.945332	-1.50069	2.71979	1.22655e-09	1.58768e-08
IGF2BP3	1.62264	3.60006	-1.14951	4.48017	1.43259e-07	1.28093e-06
HOXA5	3.40608	1.66249	1.034	2.14396	7.90785e-05	0.000375621
HOXA13	0.212369	0.502375	-1.23992	0.883798	0.000139172	0.000622372
CREB5	4.93793	0.963615	2.35707	5.11039	1.12064e-25	9.63379e-24
SCRN1	0.327635	0.025789	3.64242	0.190348	5.83536e-13	1.29574e-11
ENSG00000281593	4.78632	1.99064	1.26382	1.21331	4.13364e-05	0.000211535
AVL9	0.719602	1.51681	-1.07556	4.04718	1.23662e-06	9.10051e-06
BBS9	0.122309	0.301026	-1.29706	0.951032	6.36803e-05	0.000309609
DPY19L1	0.926106	2.28239	-1.30109	4.41751	3.29007e-09	3.99272e-08
MATCAP2	4.30642	1.29269	1.73577	4.25543	1.50264e-14	4.13643e-13
INHBA	0.2444	0.00627604	5.20586	0.154573	4.01632e-17	1.49283e-15
CCM2	5.18942	10.4102	-1.0043	5.99856	1.75806e-06	1.23812e-05
PKD1L1	0.0952202	0.0225341	2.06677	-0.431138	5.41541e-05	0.000267178
FIGNL1	2.44241	7.27513	-1.57443	4.59129	9.66161e-13	2.06204e-11
EGFR	0.301303	0.861022	-1.51426	3.21584	1.52691e-10	2.29903e-09
PHKG1	0.461594	0.141638	1.6969	-0.165171	0.000158383	0.000697138
ZNF92	9.76679	2.33832	2.06202	4.41525	1.25296e-19	6.10146e-18
VKORC1L1	1.66523	4.16472	-1.32224	4.15272	2.77238e-09	3.39391e-08
TYW1B	10.4853	4.61414	1.18408	4.62593	5.85663e-08	5.66091e-07
VPS37D	1.52896	0.593721	1.362	0.833053	3.95523e-05	0.000203216
GTF2I	5.84051	13.6428	-1.22394	6.78318	5.13527e-09	5.99101e-08
GTF2IRD2	0.381348	0.127504	1.57791	1.13198	7.6401e-07	5.89894e-06
TRIM73	0.353599	0.99423	-1.49007	1.91225	5.697e-08	5.52397e-07
HIP1	5.42129	13.5768	-1.32438	6.41095	3.21429e-10	4.60107e-09
HSPB1	125.435	47.6982	1.3949	7.13509	3.083e-11	5.1012e-10
PCLO	0.00941612	0.0500042	-2.39296	-0.495653	2.86969e-06	1.92749e-05
CROT	0.267344	0.759824	-1.50491	1.37552	3.94552e-07	3.23289e-06
SLC25A40	0.245718	0.53177	-1.11197	1.00752	0.000433879	0.00170711
AKAP9	1.13967	5.08927	-2.15873	6.36806	1.6607e-23	1.16689e-21
ENSG00000285953	5.15037	11.3974	-1.14583	4.97331	1.00597e-07	9.28603e-07
KRIT1	0.989687	2.32123	-1.22973	5.1283	1.01631e-08	1.13491e-07
CDK6	0.818316	2.06663	-1.33629	4.14427	1.999e-09	2.48872e-08
SAMD9	0.0628401	0.318543	-2.33385	0.414353	1.58775e-09	2.01586e-08
CASD1	0.425855	1.22564	-1.52386	2.12803	8.13165e-09	9.22106e-08
PPP1R9A	1.86638	4.96731	-1.41209	5.25834	5.30626e-11	8.52325e-10
ASNS	23.7864	5.94134	2.00117	6.1868	1.69856e-20	9.20333e-19
TRRAP	2.38441	5.80119	-1.28266	6.3535	1.1105e-09	1.44939e-08
ZNF394	14.2072	5.02639	1.49896	6.37293	1.49587e-12	3.10639e-11
CYP3A5	0.261139	0.582677	-1.15697	2.06109	1.12972e-05	6.67591e-05
ZSCAN21	7.81296	3.48304	1.16521	3.60425	3.64771e-07	3.01114e-06
CNPY4	2.40781	4.97422	-1.04638	3.18255	7.31011e-06	4.51034e-05
PVRIG	0.448035	1.20019	-1.41857	0.727652	3.42116e-05	0.000178457
PILRA	1.27715	0.509457	1.32339	0.879314	8.11858e-05	0.000384396
NYAP1	1.50631	0.644633	1.22342	1.97183	6.07631e-06	3.82727e-05
FBXO24	0.420546	0.0156175	4.67458	-0.327845	4.20536e-12	8.0789e-11
SLC12A9	0.551709	1.13315	-1.03792	2.91288	1.32231e-05	7.6697e-05
MUC12	0.322237	0.077178	2.05943	1.80788	2.3319e-12	4.64809e-11
TRIM56	5.14902	14.4982	-1.49345	6.77311	1.42566e-12	2.97263e-11
RASA4B	0.810824	0.213514	1.92305	1.93024	1.07907e-11	1.913e-10
RASA4	0.80936	0.117489	2.78027	1.8737	1.73289e-19	8.30709e-18
ENSG00000205236	2.06996	0.524423	1.97911	2.23283	4.54281e-13	1.0235e-11
NAPEPLD	0.592514	1.3271	-1.16283	2.86558	1.31471e-06	9.60172e-06
HBP1	4.40343	1.57349	1.48439	4.24993	3.25967e-11	5.38196e-10
SLC26A4	0.345721	0.0741797	2.21252	0.315035	4.30821e-08	4.26882e-07
LAMB1	2.5139	7.56846	-1.59001	6.55075	6.08051e-14	1.56991e-12
DNAJB9	12.178	4.09698	1.57137	4.37306	1.88247e-12	3.84693e-11
IFRD1	8.91847	2.38834	1.90063	5.48368	3.27656e-18	1.38516e-16
ENSG00000288640	24.685	5.93706	2.05564	5.58719	7.02181e-21	3.9295e-19
ENSG00000288634	68.4083	14.8778	2.1996	2.74304	2.81053e-17	1.06001e-15
LSMEM1	4.6783	0.601744	2.95639	2.79116	4.78858e-27	4.60541e-25
TMEM168	0.569334	1.61662	-1.50501	3.10199	3.09871e-10	4.44389e-09
BMT2	12.2176	1.86542	2.71091	4.85441	1.12672e-31	1.43288e-29
MET	0.825879	2.15189	-1.38116	3.4308	2.78625e-09	3.40817e-08
RNF133	0.763112	0.0375927	4.26791	-0.686883	4.38438e-09	5.18975e-08
RNF148	1.71621	0.103567	4.02024	0.281784	1.8818e-15	5.85445e-14
FLNC	0.267746	0.01124	4.53557	0.450254	1.64957e-18	7.19084e-17
PODXL	4.59016	11.1177	-1.27616	5.75931	1.74709e-09	2.20471e-08
EXOC4	1.20113	2.7154	-1.17656	4.21499	9.82575e-08	9.10287e-07
SLC35B4	0.995552	2.52216	-1.34072	3.62286	4.93961e-09	5.78468e-08
BPGM	18.4506	4.48443	2.04039	4.86739	7.34104e-20	3.74053e-18
TMEM140	1.02431	2.33767	-1.18941	1.9708	8.65326e-06	5.2631e-05
WDR91	0.21638	0.525515	-1.27945	2.5966	2.46589e-07	2.10572e-06
SLC13A4	0.0537051	0.4278	-2.98522	0.963941	2.99349e-16	1.01462e-14
ZC3HAV1L	2.43923	5.01949	-1.04061	2.72658	1.92754e-05	0.000106848
UBN2	1.05659	2.12226	-1.00606	4.72634	3.14635e-06	2.09775e-05
HIPK2	1.71927	3.71909	-1.11307	5.40973	1.61765e-07	1.43472e-06
DENND2A	0.353771	0.155721	1.18091	0.462317	0.00132842	0.00452817
DENND11	1.87062	4.30375	-1.2019	4.50966	3.84354e-08	3.84554e-07
TAS2R4	0.0515068	0.549125	-3.3995	0.610039	2.62369e-16	8.97184e-15
TRBV12-3	1.26387	2.73301	-1.10824	-0.227004	0.00795583	0.0211741
TRBV12-4	3.44827	7.10711	-1.04183	1.12259	0.00062406	0.00235773
CASP2	1.44485	3.0598	-1.08233	4.17754	9.30381e-07	7.02833e-06
CTAGE6	0.214724	0.917014	-2.08867	0.587137	1.27797e-08	1.41072e-07
TCAF1	4.96306	10.5135	-1.08287	5.61058	3.10003e-07	2.60105e-06
CTAGE4	0.461244	1.20284	-1.38068	1.14196	7.83098e-06	4.80284e-05
CTAGE8	0.189439	0.477161	-1.32759	-0.14152	0.00139798	0.00473835
TPK1	0.178679	0.086261	1.04758	0.233181	0.00621651	0.017131
CUL1	17.5856	35.6873	-1.02099	6.78955	9.84474e-07	7.40063e-06
ZNF425	12.829	2.63855	2.28125	4.82885	6.81882e-24	4.99657e-22
ENSG00000284691	0.269598	0.10649	1.33463	-0.176054	0.00182998	0.00599015
XRCC2	4.80005	13.1952	-1.45881	5.85906	6.87743e-12	1.2644e-10
LMBR1	2.51784	5.06695	-1.00886	5.48547	1.8974e-06	1.32775e-05
ARHGEF10	1.85745	3.78589	-1.02721	4.93662	1.74905e-06	1.23348e-05
RP1L1	0.028969	0.139854	-2.2584	-0.353449	1.62683e-06	1.15313e-05
XKR6	0.193527	0.073278	1.39477	-0.293206	0.00210254	0.00676361
FAM86B1	0.140231	0.36984	-1.39458	0.125919	0.000395595	0.00157542
LONRF1	1.49777	3.43326	-1.19649	3.81822	1.07282e-07	9.80904e-07
DLC1	3.51006	8.96651	-1.353	6.31905	1.41956e-10	2.15213e-09
MTMR7	0.11192	0.307682	-1.45549	0.570659	3.63265e-05	0.000188213
SLC7A2	1.35688	3.34437	-1.30121	4.21804	4.50581e-09	5.31306e-08
PDGFRL	0.213604	0.451159	-1.07439	-0.248531	0.0101916	0.0261903
PCM1	6.85646	17.8856	-1.38324	7.48181	3.98205e-11	6.47051e-10
XPO7	3.36246	8.01505	-1.25309	5.29954	4.41233e-09	5.21482e-08
HR	0.0865432	0.267657	-1.62473	0.526835	5.13558e-06	3.29276e-05
PHYHIP	0.421893	0.0132258	4.91852	-0.10803	3.27859e-14	8.69844e-13
EGR3	9.19225	0.702438	3.70887	4.64296	4.27343e-50	1.52929e-47
TNFRSF10D	19.9847	7.96407	1.32723	5.62835	4.6497e-10	6.45755e-09
LOXL2	0.179937	0.0781815	1.19748	-0.268934	0.00680446	0.0185257
ENTPD4	1.22135	3.4088	-1.48048	4.03186	4.42124e-11	7.13144e-10
DOCK5	1.00896	2.79805	-1.47138	4.92892	1.32946e-11	2.33803e-10
CLU	221.063	22.7899	3.27796	9.58194	1.02186e-48	3.41835e-46
DUSP4	0.361294	0.135821	1.40879	0.903386	2.57322e-05	0.000138305
PPP2CB	34.6573	10.3636	1.74158	6.66666	2.7407e-16	9.33049e-15
RNF122	0.713346	0.222183	1.67586	-0.0934554	0.000116767	0.000531916
ZNF703	1.16916	0.431165	1.43728	1.44229	1.75413e-06	1.23592e-05
ADGRA2	0.826998	0.308245	1.42259	2.03073	1.72219e-07	1.51799e-06
BRF2	6.83332	2.58327	1.40301	3.68469	1.008e-09	1.33029e-08
ANK1	0.117525	0	8.78087	-0.479123	2.7628e-13	6.51055e-12
AP3M2	1.63014	3.81481	-1.22638	4.09727	3.51105e-08	3.55214e-07
CEBPD	8.10272	3.6543	1.1483	2.89195	2.17645e-06	1.50185e-05
PRKDC	5.17254	18.7019	-1.85421	8.43909	1.92338e-18	8.31374e-17
RGS20	0.436817	0.0973305	2.15554	-0.119575	2.95456e-06	1.97673e-05
CHCHD7	37.7445	11.6862	1.69142	7.18312	1.34775e-15	4.26733e-14
UBXN2B	1.28946	3.17148	-1.29802	3.56553	1.48605e-08	1.6218e-07
CHD7	3.80546	7.70625	-1.01793	6.76478	1.06388e-06	7.95871e-06
ASPH	20.7153	42.4198	-1.03403	9.43685	5.71562e-07	4.53594e-06
PDE7A	0.623743	1.42716	-1.19376	3.44642	2.12954e-07	1.84305e-06
TRIM55	0.405726	0.0337712	3.54975	-0.425383	1.89442e-09	2.37195e-08
ARFGEF1	1.93201	5.60385	-1.53618	5.38181	8.36898e-13	1.80873e-11
NCOA2	0.946839	2.21541	-1.22613	3.98689	4.15257e-08	4.12789e-07
C8orf89	3.18038	0	9.53086	0.219552	1.9164e-20	1.0204e-18
RDH10	11.8177	3.56942	1.72702	5.36054	2.00821e-15	6.18047e-14
JPH1	2.7451	7.15297	-1.38148	4.5074	3.31665e-10	4.72561e-09
HEY1	1.3778	0.123178	3.47784	2.06966	1.19442e-27	1.20129e-25
ZNF704	0.21563	0.492499	-1.19086	2.49031	2.11264e-06	1.46307e-05
PAG1	0.300909	0.0966896	1.63519	1.1743	2.87185e-07	2.4268e-06
SLC10A5	2.14178	0.637141	1.74585	1.03578	1.74745e-07	1.53656e-06
LRRCC1	3.93213	14.1594	-1.84822	5.50017	1.8343e-17	7.07425e-16
CA2	18.8019	4.09294	2.19926	4.5267	5.74917e-22	3.45579e-20
LRRC69	0.0979975	0.447759	-2.18097	-0.202703	1.59907e-06	1.13761e-05
GEM	1.14687	0.471215	1.28125	1.14035	5.23656e-05	0.000259434
DPY19L4	1.20128	3.04906	-1.3435	3.92539	2.39133e-09	2.94853e-08
OSR2	1.96272	0.479095	2.03218	1.86705	2.20942e-12	4.4154e-11
VPS13B	0.623944	1.34705	-1.11014	4.36785	4.04442e-07	3.30688e-06
RGS22	0.386693	0	9.69262	0.372595	2.29441e-22	1.44698e-20
SNX31	1.54923	0.016547	6.47023	1.34626	1.8048e-33	2.50201e-31
UBR5	6.30386	16.0735	-1.35035	7.26475	1.14679e-10	1.76748e-09
KLF10	12.0798	5.12288	1.23744	5.04135	9.88321e-09	1.10606e-07
RAD21	33.4054	70.2012	-1.07141	9.54123	2.24174e-07	1.93254e-06
SAMD12	0.799535	1.74069	-1.12224	4.29041	3.2456e-07	2.71136e-06
FBXO32	3.19217	0.67493	2.24106	3.84536	3.17914e-21	1.8601e-19
FER1L6	0.366627	0	9.55911	0.246227	8.44747e-21	4.67589e-19
TRMT12	3.3726	9.91415	-1.55527	3.95527	6.9557e-12	1.27726e-10
TRIB1	14.697	3.91928	1.90667	5.25651	3.84411e-18	1.60742e-16
LRATD2	0.578465	1.36006	-1.23264	2.48244	9.16651e-07	6.93823e-06
MYC	11.603	23.7911	-1.03589	6.7568	6.92188e-07	5.38493e-06
EFR3A	3.10624	9.43759	-1.6031	5.28024	1.31438e-13	3.26394e-12
TG	0.102546	0	8.60234	-0.642327	4.15962e-13	9.45469e-12
NDRG1	5.46447	0.68443	2.99665	5.2087	4.22492e-38	7.83291e-36
DENND3	0.0996811	0.210539	-1.07717	1.20985	0.000342162	0.00138376
SLC45A4	1.87911	0.821415	1.19353	3.54681	2.06964e-07	1.79727e-06
ARC	37.1975	0.0694831	9.04408	5.80377	5.58627e-138	6.80364e-134
JRK	0.937955	1.93073	-1.04135	4.01242	2.76176e-06	1.86068e-05
LY6K	0.553222	0.269648	1.03479	0.786302	0.00223723	0.00712913
MAFA	2.05781	0.220767	3.21445	1.72134	2.66378e-22	1.66627e-20
TIGD5	0.666837	1.61929	-1.27926	2.63125	2.35462e-07	2.0208e-06
NRBP2	1.5977	3.93566	-1.30028	3.77397	9.72431e-09	1.09065e-07
PLEC	7.29483	28.6971	-1.97593	8.25648	1.46586e-20	7.99879e-19
TONSL	7.12676	14.7213	-1.04654	6.27398	5.9708e-07	4.72141e-06
ZNF34	3.09572	0.534953	2.53068	2.51638	2.35272e-20	1.24411e-18
ZNF16	3.48349	1.097	1.66647	3.59256	1.08618e-12	2.30222e-11
FOXD4	0.147726	0.641861	-2.10927	-0.163384	2.61601e-06	1.77258e-05
DOCK8	0.111687	0.313666	-1.48854	2.1022	1.97128e-08	2.08625e-07
PLPP6	0.675573	1.56937	-1.21479	1.74839	1.28756e-05	7.49355e-05
CD274	1.88225	0.72139	1.38273	2.43644	7.78929e-08	7.35798e-07
ERMP1	0.34728	0.705386	-1.02191	3.01134	1.68191e-05	9.47465e-05
RANBP6	2.24232	7.10762	-1.66409	4.42854	7.39877e-14	1.89754e-12
GLDC	0.237645	0.00292675	6.19056	0.194318	7.18586e-19	3.25223e-17
NFIB	0.715529	1.61109	-1.1707	3.89509	1.86021e-07	1.62642e-06
ZDHHC21	0.468077	2.30128	-2.29685	3.70229	5.43049e-22	3.27703e-20
SNAPC3	3.11974	6.63386	-1.08828	4.63882	5.16538e-07	4.14416e-06
PSIP1	61.1214	124.114	-1.02191	9.28689	7.72449e-07	5.95215e-06
CCDC171	0.192528	0.511636	-1.40892	2.11181	1.01579e-07	9.35427e-07
BNC2	0.151768	0.308681	-1.02332	1.83289	0.000146677	0.00065158
HAUS6	3.6302	9.35213	-1.36515	5.64769	1.40646e-10	2.13438e-09
DENND4C	0.795112	2.03993	-1.35894	3.75144	2.27009e-09	2.81031e-08
ACER2	0.660212	0.318731	1.04811	0.501393	0.00352053	0.0105561
MLLT3	0.269197	0.688406	-1.35341	1.96312	5.09567e-07	4.09035e-06
MTAP	2.17801	5.3272	-1.29029	5.76931	1.16314e-09	1.51553e-08
CDKN2B	11.8892	2.2226	2.41894	4.82277	2.61054e-26	2.39113e-24
APTX	12.7377	4.11224	1.63106	7.0402	1.23872e-14	3.45942e-13
DNAJA1	2181.51	642.937	1.76258	11.8795	5.3961e-17	1.98175e-15
AQP3	0.488333	0.0357202	3.73575	-0.264776	9.28127e-11	1.44995e-09
ARID3C	0.77616	0.0669121	3.51138	0.0756143	1.96565e-12	3.98615e-11
ATOSB	0.391915	0.187574	1.06123	0.930871	0.00105701	0.00371607
UNC13B	0.638577	1.81576	-1.5074	4.45974	9.48904e-12	1.70382e-10
FBXO10	1.91874	0.629616	1.60686	2.95399	5.60927e-11	9.00056e-10
DCAF10	0.376682	0.75876	-1.00961	2.24506	7.91979e-05	0.000375909
SHB	11.7739	5.77627	1.02732	5.72846	1.15648e-06	8.56812e-06
ALDH1B1	3.82813	9.65756	-1.3348	4.39546	1.41687e-09	1.81388e-08
PTAR1	0.38675	1.20514	-1.63912	3.28943	4.8106e-12	9.07176e-11
CEMIP2	6.59373	0.660137	3.31963	5.07239	3.11102e-44	8.11397e-42
GDA	0.138975	0	8.54699	-0.692641	1.17118e-12	2.47217e-11
PCSK5	1.18017	0.49103	1.26473	3.48702	4.50232e-08	4.43261e-07
VPS13A	0.749023	2.62928	-1.81138	5.08639	1.34971e-16	4.76361e-15
CEP78	1.32487	4.05821	-1.61485	5.27284	9.11601e-14	2.32247e-12
TLE4	3.59148	0.452312	2.9882	4.07157	3.7674e-34	5.41802e-32
FRMD3	0.484831	0.144285	1.74538	1.07478	1.21562e-07	1.09841e-06
IDNK	9.38003	4.2418	1.14461	3.63439	5.47645e-07	4.36414e-06
GKAP1	10.3767	3.92758	1.40144	4.60871	1.88226e-10	2.79577e-09
RMI1	1.26586	3.44325	-1.44304	3.01441	2.01459e-09	2.50611e-08
AGTPBP1	2.37669	5.46329	-1.20061	4.2773	5.22948e-08	5.1028e-07
GADD45G	2.47456	0.117893	4.36594	0.842101	3.4854e-21	2.0239e-19
SYK	4.33663	9.02603	-1.05742	5.12273	7.30516e-07	5.65736e-06
NFIL3	11.1937	4.95873	1.17441	4.05835	1.41033e-07	1.26323e-06
FAM120A	20.3822	44.3851	-1.12275	7.87457	6.59654e-08	6.30482e-07
ERCC6L2	0.469758	1.02176	-1.12091	4.46949	2.95966e-07	2.49552e-06
CDC14B	1.18538	2.59585	-1.13067	4.32367	2.61221e-07	2.21959e-06
CORO2A	1.61708	4.02168	-1.31413	4.01245	4.39917e-09	5.20326e-08
NR4A3	2.7665	0.205855	3.74534	3.24292	5.9834e-41	1.33439e-38
TMEFF1	3.47961	1.06	1.71377	2.56404	2.82652e-11	4.69703e-10
CAVIN4	1.50866	0.268512	2.48602	1.49871	1.25175e-14	3.48949e-13
SMC2	9.10806	25.019	-1.45776	6.78696	4.53084e-12	8.59686e-11
SLC44A1	0.691082	1.76482	-1.35229	3.92806	1.8992e-09	2.37408e-08
ZNF462	1.31634	4.16693	-1.66228	5.06371	2.44955e-14	6.6362e-13
KLF4	4.86409	0.354934	3.77352	3.26896	1.54785e-41	3.60882e-39
TMEM245	1.54121	3.30994	-1.10259	4.52866	4.21507e-07	3.42639e-06
PTPN3	0.767152	2.27833	-1.57003	3.93031	4.29747e-12	8.21484e-11
ZNF483	0.826866	0.208299	1.98809	3.1256	7.29058e-16	2.37183e-14
HSDL2	7.3727	16.2402	-1.13921	5.28816	8.97273e-08	8.36802e-07
ZNF883	1.17448	7.84662	-2.73978	5.68087	4.6694e-34	6.65303e-32
WDR31	0.558873	1.13298	-1.01875	2.07265	0.000110656	0.000508293
WHRN	4.82093	1.57721	1.61165	4.35202	5.99919e-13	1.33019e-11
ASTN2	0.0621122	0.174918	-1.48951	0.339141	7.97017e-05	0.000377854
CDK5RAP2	1.94241	4.55034	-1.22808	6.45719	5.0232e-09	5.8781e-08
MEGF9	0.488888	0.982047	-1.00559	2.22253	9.07002e-05	0.000424481
PSMD5	4.28908	8.75179	-1.02879	4.84376	1.78462e-06	1.25453e-05
TRAF1	0.394583	0.180039	1.12916	0.427474	0.00244589	0.00770783
CNTRL	1.80218	5.43891	-1.59351	6.33879	6.01899e-14	1.55926e-12
GGTA1	0.299284	0.0361214	3.02689	-0.337798	1.9177e-08	2.04077e-07
TTLL11	0.15878	0.356921	-1.16721	1.50122	4.70967e-05	0.000236993
GARNL3	0.544293	1.42378	-1.38677	3.25828	3.97503e-09	4.74169e-08
ZNF79	16.7854	4.11047	2.02949	4.59244	2.29653e-19	1.07741e-17
PIP5KL1	0.466116	1.047	-1.16599	1.35047	8.75643e-05	0.00041093
[truncated: 1,155 more rows]

## Sheet: Sheet3
Autophagy-related genes
AKT1
AKT1S1
AKT2
AKT3
AMBRA1
ARL8B
ARNT
ATF2
ATF4
ATG10
ATG101
ATG12
ATG13
ATG14
ATG16L1
ATG2A
ATG2B
ATG3
ATG4B
ATG5
ATG7
ATG9A
ATG9B
ATM
ATR
BAD
BCL2
BECN1
BIRC6
BMP6
BNIP3
CALML5
CAMKK2
CAMP
CDKN1B
CHP1
CREB1
CREB3
CREB3L1
CREB3L2
CREB3L3
CREB3L4
CREB5
CREBBP
DAPK1
DAPK2
DAPK3
DDIT3
DRAM1
E2F1
EGF
EIF2A
EIF2AK3
EPG5
ERN1
FGF2
FOS
FOXO1
FOXO3
FUNDC1
GABARAP
GABARAPL1
GABARAPL2
GCGR
GNAI3
GNB1L
GORASP2
GSK3A
GSK3B
H2BW2
HGF
HIF1A
IGF1
INS
INSR
IRS1
IRS2
JUN
KAT5
LAMP1
LAMP2
MAP1LC3A
MAP1LC3B
MAP1LC3B2
MAP1LC3C
MAP2K1
MAP2K2
MAP2K4
MAP2K7
MAPK1
MAPK10
MAPK12
MAPK14
MAPK3
MAPK8
MAPK9
MLST8
MTOR
MYC
MYD88
NFKB1
NFKB2
NGFR
NOD2
NRBF2
OPTN
PDGFB
PI4K2A
PIK3C2A
PIK3C2B
PIK3C2G
PIK3C3
PIK3CA
PIK3CB
PIK3CD
PIK3CG
PIK3R1
PIK3R2
PIK3R3
PIK3R4
PIK3R5
PIK3R6
PLEKHM1
PPM1D
PPM1J
PPM1L
PPP2CA
PPP2CB
PPP2R1A
PPP2R1B
PPP2R2A
PPP2R2B
PPP2R2C
PPP2R2D
PPP2R3A
PPP2R3B
PPP2R5A
PPP2R5B
PPP2R5C
PPP2R5D
PPP2R5E
PPP3CA
PPP3CB
PPP3CC
PPP3R1
PPP3R2
PRKAA1
PRKAA2
PRKAB1
PRKAB2
PRKACA
PRKACB
PRKACG
PRKAG1
PRKAG2
PRKAG3
PRKAR1A
PRKAR1B
PRKAR2A
PRKAR2B
PRKCQ
PTEN
PTPA
RAB7A
RAB7B
RAF1
RAG1
RAG2
RALA
RALB
RB1CC1
RGS19
RIPK1
RIPK2
RPTOR
SESN1
SIRT1
SLC1A5
SLC3A2
SLC7A5
SNAP29
SQSTM1
STK11
STX17
TBK1
TFEB
TGFA
TGFB1
TGFB2
TICAM1
TLR4
TNF
TNFRSF11B
TNFRSF1A
TNFRSF1B
TP53
TRAF3
TRAF6
TSC1
TSC2
ULK1
UVRAG
VAMP8
VEGFA
VPS11
VPS16
VPS18
VPS33A
VPS33B
VPS39
VPS41
WIPI1
WIPI2
